# Supplementary material for: Association between Diabetes and Risk of Aortic Dissection: A Case-Control Study in a Chinese Population
Source: PLoS One. 2015 Nov 12;10(11):e0142697. doi: 10.1371/journal.pone.0142697 (PMC4643043; doi:10.1371/journal.pone.0142697)
Supplement: S1 Appendix — (XLSX) [file pone.0142697.s001.xlsx]

## Sheet: Sheet1
Number	Group（1=case，0=control）	age,y	BMI(kg/m2)	gender（1=male，2=female）	male（0=no，1=yes）	hypertension（0=no，1=yes）	bicuspid aorticr valve（0=no，1=yes）	diabetes（0=no，1=yes）	COPD(0=No,1=Yes)	peripheral arterial disease（0=no，1=yes）	Marfan syndrome（0=no，1=yes）	drug abuse（0=no，1=yes）	smoking（0=no，1=yes）	hyperlipidemia（0=no，1=yes）	coronary heart disease（0=no，1=yes）	Stanford classification(1=type A;2=type B)
1	1	59	24.6	1	1	1	0	0	1	0	0	0	1	0	0	2
2	1	50	30.4568	1	1	1	0	0	0	0	0	0	0	0	0	1
3	1	41	23.4	2	0	0	0	0	0	0	0	0	0	0	0	2
4	1	58	24.8	2	0	1	0	0	0	0	0	0	0	0	0	2
5	1	43	21.7738	1	1	0	0	0	0	0	0	0	1	0	0	1
6	1	40	25.6489	2	0	0	0	0	0	1	0	0	0	0	0	1
7	1	50	32.7	1	1	1	0	0	0	1	0	0	1	0	0	2
8	1	37	24.1	2	0	1	0	0	0	0	0	0	0	0	0	2
9	1	43	31.2642	1	1	0	0	0	0	0	0	0	1	0	0	1
10	1	64	21.4	1	1	1	0	0	0	0	0	0	1	0	0	2
11	1	49	26.4381	1	1	1	0	0	0	0	0	0	1	0	0	1
12	1	64	24.3824	1	1	0	0	0	1	0	0	0	1	0	0	1
13	1	48	25.2493	1	1	1	0	0	0	0	0	0	1	0	1	1
14	1	40	26.8	1	1	1	0	0	0	0	0	0	1	0	0	2
15	1	48	23.5294	1	1	0	0	0	1	0	0	0	1	0	0	1
16	1	45	25.6	1	1	1	0	0	0	0	0	0	1	0	0	2
17	1	58	26	1	1	0	0	0	0	0	0	0	1	0	0	2
18	1	62	22	2	0	1	0	0	0	0	0	0	0	0	0	2
19	1	75	29.1	1	1	1	0	0	0	0	0	0	1	0	0	2
20	1	46	24.4346	1	1	1	0	0	0	0	0	0	1	0	0	1
21	1	49	24.7555	1	1	1	0	0	0	0	0	0	1	0	0	1
22	1	42	22	1	1	1	0	0	0	0	0	0	0	0	0	2
23	1	56	20.4	1	1	0	0	0	0	0	0	0	1	0	0	2
24	1	60	25.2016	1	1	1	0	0	0	0	0	0	1	0	0	1
25	1	76	21.3	1	1	1	0	0	1	0	0	0	1	0	0	2
26	1	37	22.9	1	1	0	0	0	0	0	0	0	1	0	0	2
27	1	58	23.3	2	0	1	0	0	1	0	0	0	0	0	0	2
28	1	40	25.1967	1	1	0	0	0	0	0	0	0	1	0	0	1
29	1	17	19.9	1	1	0	0	0	0	0	0	0	0	0	0	1
30	1	51	24.1	1	1	1	0	0	0	0	0	0	0	1	0	2
31	1	42	27.4169	1	1	1	0	0	0	0	0	0	1	0	0	1
32	1	43	21.9139	1	1	0	0	0	0	0	0	0	0	0	0	1
33	1	68	24.3	1	1	1	0	0	0	0	0	0	0	0	1	2
34	1	44	22.5139	2	0	1	0	0	0	0	0	0	0	0	0	1
35	1	41	22.3525	2	0	0	0	0	0	0	0	0	0	0	0	1
36	1	43	26.6	2	0	1	0	0	0	0	0	0	0	0	0	2
37	1	50	23.6614	1	1	0	0	0	0	0	0	0	1	0	0	1
38	1	76	20.6812	2	0	1	0	0	0	0	1	0	0	0	0	1
39	1	41	25.4	1	1	1	0	0	0	0	0	0	1	0	0	2
40	1	39	21.9	2	0	0	0	0	0	0	0	0	0	0	0	2
41	1	35	24.0346	1	1	1	0	0	0	0	0	0	1	0	0	1
42	1	50	32.6575	1	1	1	0	1	0	1	0	0	1	0	0	1
43	1	34	28	1	1	1	0	0	0	0	0	0	1	0	0	1
44	1	53	23.3	1	1	1	0	0	0	0	0	0	1	1	0	2
45	1	70	29.0657	1	1	1	0	0	0	0	0	0	0	0	1	1
46	1	53	22.8	1	1	1	0	0	0	0	0	0	1	1	0	2
47	1	59	20.6	2	0	0	0	0	1	0	0	0	0	0	0	2
48	1	31	23.8751	1	1	1	0	0	0	0	0	0	0	0	0	1
49	1	27		1	1	0	0	0	0	0	0	0	0	0	0	1
50	1	52	25.1	2	0	1	0	0	1	0	0	0	0	0	0	2
51	1	49	27.6	1	1	0	0	0	0	0	0	0	1	1	0	2
52	1	58	32.6	1	1	1	0	0	0	0	0	0	0	0	0	2
53	1	54	25.6	1	1	1	0	0	0	0	0	0	0	0	0	2
54	1	61	22.3	2	0	1	0	0	0	0	0	0	0	0	0	2
55	1	39	28.6801	1	1	0	0	0	0	0	0	0	1	0	0	1
56	1	44	30.7	1	1	1	0	0	0	0	0	0	1	0	0	2
57	1	56	27.8	1	1	1	0	0	0	0	0	0	1	0	0	2
58	1	47	31.5	1	1	1	0	0	0	0	0	0	0	0	0	2
59	1	60	20.7	2	0	1	0	0	0	0	0	0	0	0	0	2
60	1	20	20.5956	1	1	0	0	0	0	0	0	0	0	0	0	1
61	1	69	26.3701	2	0	1	0	0	0	0	0	0	0	0	0	1
62	1	51	31.9617	1	1	0	0	0	0	0	0	0	0	0	0	1
63	1	68	28	1	1	1	0	0	0	0	0	0	0	0	0	2
64	1	37	19.9	1	1	0	0	0	1	0	0	0	0	0	0	2
65	1	47	27.1	1	1	0	0	0	0	0	0	0	1	0	0	2
66	1	44	21.3	1	1	1	0	0	0	0	0	0	1	0	0	2
67	1	53	25.3	1	1	1	0	0	0	0	0	0	0	1	0	2
68	1	43	26.2065	2	0	1	0	0	0	1	0	0	0	0	0	1
69	1	57	28.5	1	1	1	0	0	0	0	0	0	1	0	0	2
70	1	68	27.8852	2	0	0	0	0	0	0	0	0	0	0	0	1
71	1	64	20.8	1	1	1	0	0	1	0	0	0	1	0	0	2
72	1	61	31.9	1	1	1	0	0	1	0	0	0	0	0	0	2
73	1	50	22.4323	2	0	1	0	0	0	0	0	0	0	0	0	1
74	1	39	25.3	1	1	0	0	0	0	0	0	0	1	0	0	2
75	1	49	24.6215	1	1	0	0	0	0	0	0	0	0	1	0	1
76	1	52	24.4	1	1	1	0	0	1	0	0	0	1	0	0	2
77	1	73	26.4721	1	1	1	0	0	1	0	0	0	1	0	0	1
78	1	64		1	1	1	0	0	0	0	0	0	0	0	0	1
79	1	51	30.9917	1	1	0	0	0	0	0	0	0	0	0	0	1
80	1	38	22.8323	1	1	1	0	0	0	0	0	0	1	0	0	1
81	1	51	22.4913	1	1	0	0	0	1	0	0	0	1	0	0	1
82	1	72	26.5	1	1	0	0	0	0	0	0	0	1	0	0	2
83	1	36	20.2	1	1	1	0	0	0	0	0	0	0	0	0	2
84	1	48	29.4612	2	0	1	0	0	0	0	0	0	0	0	0	1
85	1	63	25.4	2	0	1	0	0	0	0	0	0	0	0	0	2
86	1	42	29.7	1	1	1	0	0	0	0	0	0	1	0	0	2
87	1	60	21.7	1	1	1	0	0	0	0	0	0	1	0	0	2
88	1	30	26.7329	1	1	0	0	0	0	0	0	0	0	0	0	1
89	1	44	28.0817	1	1	1	0	0	0	0	0	0	1	0	0	1
90	1	42	23.6	1	1	1	0	0	0	0	0	0	0	0	0	2
91	1	26	22.8913	1	1	0	0	0	0	0	0	0	0	0	0	1
92	1	65	20.9572	1	1	1	0	0	0	0	0	0	1	0	0	1
93	1	38	21.2	1	1	1	0	0	0	0	0	0	0	0	0	2
94	1	63	31.5	1	1	1	0	0	0	0	0	0	1	0	0	2
95	1	60	41.3	1	1	1	0	0	0	0	0	0	1	0	0	2
96	1	50	26.4	2	0	1	0	0	0	0	0	0	0	0	0	2
97	1	75	23.3	1	1	1	0	0	1	0	0	0	1	1	0	2
98	1	46	26.8	1	1	0	0	0	0	0	0	0	0	1	0	2
99	1	61	28.3	1	1	0	0	0	0	1	0	0	1	0	0	2
100	1	49	28.1	1	1	1	0	0	0	0	0	0	1	0	0	2
101	1	33	26.1	1	1	1	0	0	1	0	0	0	1	0	0	2
102	1	66	24.6	1	1	1	0	0	1	0	0	0	1	0	0	2
103	1	77	27.5	1	1	1	0	0	1	0	0	0	1	0	0	2
104	1	58	28.0817	1	1	0	0	0	1	0	0	0	1	0	0	1
105	1	64	26.3043	1	1	1	0	0	0	0	0	0	1	0	0	1
106	1	43	25.7	1	1	1	0	0	0	0	0	0	0	1	0	2
107	1	47	24	1	1	1	0	0	0	0	0	0	1	0	0	2
108	1	55	21.6	1	1	1	0	0	0	0	0	0	1	0	0	2
109	1	45	26.3516	1	1	1	0	0	1	0	0	0	1	0	0	1
110	1	52	28.4	2	0	0	0	0	0	0	0	0	0	0	0	1
111	1	45	24.6	1	1	1	0	0	0	0	0	0	1	0	0	2
112	1	62	23.3	1	1	1	0	0	0	0	0	0	1	0	0	2
113	1	56	27.3	2	0	1	0	0	0	0	0	0	0	0	0	2
114	1	65	22.3	1	1	1	0	0	1	0	0	0	1	0	0	2
115	1	44	29.9	1	1	1	0	0	0	1	0	0	1	0	0	2
116	1	60	24.6215	1	1	1	0	0	0	0	0	0	1	0	0	1
117	1	45	26.4	2	0	1	0	0	0	0	0	0	0	1	0	2
118	1	42	18.4	1	1	0	0	0	0	0	0	0	1	0	0	2
119	1	47	24	1	1	1	0	0	0	0	0	0	1	0	0	2
120	1	41	24.5	1	1	0	0	0	0	1	0	0	0	0	0	2
121	1	48	23.8751	2	0	1	0	0	0	0	0	0	0	0	0	1
122	1	61	28.1	1	1	1	0	0	0	0	0	0	1	1	0	2
123	1	56	23.1834	2	0	1	0	0	1	0	0	0	1	0	0	1
124	1	62	25.9	1	1	1	0	0	0	0	0	0	0	0	1	2
125	1	69	25	2	0	1	0	0	0	0	0	0	1	1	0	2
126	1	63	20.5	1	1	1	0	0	0	0	0	0	1	0	0	2
127	1	47		2	0	0	0	0	0	0	0	0	0	0	0	1
128	1	75	20.3	2	0	1	0	0	1	0	0	0	1	0	1	2
129	1	66	25.4	1	1	1	0	0	0	0	0	0	1	0	0	2
130	1	61	24.1	2	0	1	0	0	0	0	0	0	0	0	0	2
131	1	24	20.5647	1	1	1	0	0	0	0	0	0	0	0	0	1
132	1	56	22.9	1	1	1	0	0	0	0	0	0	1	0	0	2
133	1	73	24.3512	1	1	1	1	0	1	1	0	0	1	0	0	1
134	1	34	26	1	1	1	0	1	0	0	0	0	1	0	1	2
135	1	50	22.6757	2	0	1	0	0	0	0	0	0	0	0	0	1
136	1	47	26.9731	1	1	1	0	0	0	0	0	0	1	0	0	1
137	1	56	23.4	1	1	1	0	0	0	0	0	0	1	0	0	2
138	1	60	26.1	1	1	1	0	0	1	0	0	0	0	0	0	2
139	1	26	24	1	1	1	0	0	0	0	0	0	1	0	0	2
140	1	65	22.4	1	1	1	0	0	0	0	0	0	1	0	0	2
141	1	49	31.5	1	1	1	0	0	0	0	0	0	0	0	0	2
142	1	57	21.2	1	1	1	0	0	0	0	0	0	0	0	0	2
143	1	45	28.6851	2	0	1	0	0	0	0	0	0	0	0	0	1
144	1	53	21.2585	1	1	0	0	0	0	0	0	0	1	0	0	1
145	1	48	23.6	1	1	1	0	0	0	0	0	0	1	0	0	2
146	1	57	23.4	1	1	1	0	0	0	0	0	0	0	1	0	2
147	1	57	23	1	1	0	0	0	0	0	0	0	1	0	0	2
148	1	50	22.5896	2	0	0	0	0	0	0	0	0	0	1	0	1
149	1	73	26.1	1	1	0	0	0	1	0	0	0	1	0	0	2
150	1	70	24.8	1	1	1	0	0	1	0	0	0	1	0	0	2
151	1	55	27.2	1	1	1	0	1	0	0	0	0	0	1	0	2
152	1	45	19.8	1	1	0	0	0	0	0	0	0	0	1	0	2
153	1	84	32.2367	1	1	0	0	0	1	0	0	0	1	0	0	1
154	1	49	29.1	1	1	1	0	0	0	0	0	0	0	0	0	2
155	1	47	20.4	1	1	1	0	0	0	0	0	0	1	0	0	2
156	1	35	26.4	1	1	0	0	0	0	0	0	0	1	0	0	2
157	1	55	27.5605	1	1	0	0	0	0	0	0	0	1	0	0	1
158	1	52	22.5	1	1	1	0	0	0	0	0	0	1	0	0	2
159	1	59	27.5482	1	1	1	0	0	0	0	0	0	1	0	0	1
160	1	72	20.6	1	1	1	0	0	1	0	0	0	0	1	0	2
161	1	48	22.5	1	1	1	0	0	0	0	0	0	1	0	0	2
162	1	37	23.7	1	1	1	0	0	0	1	0	0	1	1	0	2
163	1	49	23.4	1	1	1	0	0	0	0	0	0	1	0	0	2
164	1	55	25.1	1	1	0	0	0	0	0	0	0	1	0	0	2
165	1	51	20.8208	1	1	1	0	0	0	0	0	0	1	0	0	1
166	1	61		1	1	0	0	0	0	0	0	0	1	0	0	1
167	1	67	22.7	1	1	0	0	0	0	0	0	0	1	0	0	2
168	1	50	21.8	2	0	1	0	0	0	0	0	0	0	0	0	2
169	1	52	21.2	2	0	1	0	0	0	0	0	0	0	0	0	2
170	1	64	20.4152	1	1	0	0	0	1	1	0	0	1	0	0	1
171	1	60	21.9982	2	0	0	0	0	0	0	0	0	0	0	0	1
172	1	80		1	1	1	0	0	1	0	0	0	1	0	1	1
173	1	76	29.7	1	1	1	0	1	0	0	0	0	1	0	0	2
174	1	50	26.5493	2	0	1	0	0	0	0	0	0	0	0	0	1
175	1	53	23.5834	1	1	0	0	0	0	0	0	0	0	0	0	1
176	1	51	27.7177	1	1	1	0	0	0	0	0	0	0	0	0	1
177	1	23		1	1	1	0	0	0	0	0	0	1	0	0	1
178	1	32	26.8274	1	1	0	0	0	0	0	0	0	0	0	0	1
179	1	50	19.5	2	0	1	0	0	0	1	0	0	0	0	0	2
180	1	65	24.7721	2	0	1	0	0	0	0	0	0	0	0	0	1
181	1	57	24.7	1	1	1	0	0	0	0	0	0	1	0	0	2
182	1	60	22.0932	1	1	1	0	0	0	0	0	0	1	0	0	1
183	1	35	25.9	1	1	0	0	0	0	0	0	0	0	0	0	2
184	1	60	23.2928	1	1	0	0	0	1	0	0	0	1	0	0	1
185	1	54	27.2	1	1	0	0	0	0	0	0	0	1	0	0	2
186	1	57	18.8	2	0	1	0	0	1	0	0	0	1	0	0	2
187	1	70	21.7993	1	1	0	0	0	0	0	0	0	0	0	0	1
188	1	43	28.1	1	1	1	0	0	0	0	0	0	1	1	0	2
189	1	42	23.3067	1	1	0	0	0	0	0	0	0	1	0	0	1
190	1	42	24.3496	1	1	0	0	0	0	0	0	0	1	0	0	1
191	1	34	27.8	1	1	0	0	0	0	0	0	0	0	0	0	2
192	1	25	23.43	2	0	0	0	0	0	0	1	0	0	0	0	1
193	1	44	32	1	1	1	0	0	0	0	0	0	0	0	0	2
194	1	55	24.8	1	1	0	0	0	0	0	0	0	1	0	0	2
195	1	41	33.0531	1	1	0	0	0	0	0	0	0	1	0	1	1
196	1	51	24.2	1	1	1	0	0	0	0	0	0	1	0	0	2
197	1	41	24.5672	1	1	0	0	0	0	0	0	0	1	0	0	1
198	1	46	34.31	1	1	0	0	0	0	1	0	0	0	0	0	1
199	1	61	26.3516	2	0	1	0	0	0	0	0	0	0	1	0	1
200	1	60	22.4913	1	1	1	0	0	1	0	0	0	1	0	0	1
201	1	58	26.1	1	1	1	0	0	0	0	0	0	1	0	0	2
202	1	53	27.0728	1	1	1	0	0	0	0	0	0	0	0	0	1
203	1	53	28.1	1	1	1	0	0	0	0	0	0	1	1	0	2
204	1	40	27.1527	1	1	1	0	0	0	0	0	0	1	1	0	1
205	1	68	25.023	1	1	0	0	0	1	0	0	0	1	0	0	1
206	1	57	23	1	1	0	0	0	0	0	0	0	0	0	0	2
207	1	62	23	2	0	0	0	0	0	0	0	0	0	0	0	2
208	1	49	23.5304	1	1	1	0	0	0	0	0	0	1	0	0	1
209	1	50	28.1	1	1	1	0	0	0	0	0	0	1	0	0	2
210	1	48	23.2	1	1	1	0	0	0	0	0	0	1	0	0	2
211	1	63	22.4	1	1	1	0	0	1	0	0	0	1	0	0	2
212	1	68	25.5	2	0	1	0	0	0	0	0	0	0	0	0	2
213	1	53	24.2	2	0	0	0	0	0	0	0	0	0	0	0	2
214	1	66	22.2	1	1	1	0	0	0	0	0	0	1	0	0	2
215	1	60	22.8913	1	1	0	0	0	1	0	0	0	1	0	0	1
216	1	43	27.2	1	1	1	0	0	0	0	0	0	1	1	0	2
217	1	44	26.9	1	1	1	0	0	0	0	0	0	0	0	0	2
218	1	53	29.8	1	1	1	0	0	0	0	0	0	1	0	0	2
219	1	41	23	1	1	1	0	0	0	1	0	0	1	0	0	2
220	1	54	24.6914	2	0	0	0	0	0	0	0	0	0	0	0	1
221	1	54		1	1	1	0	0	1	0	0	0	0	0	0	2
222	1	76	24.2215	1	1	1	0	0	1	0	0	0	1	0	1	1
223	1	62	20	1	1	0	0	0	0	0	0	0	0	1	0	2
224	1	42	29.5	1	1	0	0	0	0	0	0	0	1	0	0	2
225	1	43	29.5363	1	1	1	0	0	0	0	0	0	1	0	0	1
226	1	50	21.3572	1	1	1	0	0	0	0	0	0	1	0	0	1
227	1	70	25.1	1	1	1	0	0	0	0	0	0	1	0	0	2
228	1	69	24	2	0	1	0	1	1	0	0	0	1	0	0	2
229	1	35	25.2	2	0	1	0	0	0	0	0	0	0	1	0	2
230	1	43	27.8815	2	0	1	0	0	0	0	0	0	0	1	0	1
231	1	56	28	1	1	1	0	0	0	0	0	0	0	1	0	2
232	1	27	23.2	2	0	0	0	0	0	0	0	0	0	1	0	2
233	1	44	29.7524	1	1	1	0	0	0	0	0	0	0	0	0	1
234	1	57		1	1	1	0	0	1	0	0	0	1	1	1	2
235	1	55	24.0713	2	0	0	0	0	0	0	0	0	0	0	0	1
236	1	48	28.8	1	1	0	0	0	0	0	0	0	1	0	0	2
237	1	39	21	1	1	1	0	0	0	0	0	0	1	0	0	2
238	1	43	34.4	1	1	1	0	0	0	0	0	0	1	1	0	2
239	1	57	30.9	1	1	1	0	0	0	0	0	0	1	0	0	2
240	1	40	28.7	2	0	1	0	1	0	0	0	0	0	0	0	2
241	1	57	33.8972	1	1	0	0	0	1	0	0	0	1	0	0	1
242	1	51	19.9	1	1	1	0	0	0	0	0	0	1	0	0	2
243	1	55	25.6595	2	0	1	0	0	0	0	0	0	0	0	0	1
244	1	44	29.5	1	1	1	0	0	0	0	0	0	0	0	0	2
245	1	47	20.7	1	1	1	0	0	0	0	0	0	1	0	0	2
246	1	60	22.8	1	1	0	0	0	0	0	0	0	1	0	0	2
247	1	54	20.4	1	1	1	0	0	0	0	0	0	1	0	0	2
248	1	43	23.2	2	0	1	0	0	0	0	0	0	0	0	0	2
249	1	58	23.1	2	0	1	0	0	0	0	0	0	1	1	0	2
250	1	47	24.2	1	1	1	0	0	0	0	0	0	1	0	0	2
251	1	44	23.5837	1	1	1	0	0	0	0	0	0	1	0	0	1
252	1	40	25.012	1	1	1	0	0	0	0	0	0	0	0	0	1
253	1	41	26.2806	1	1	0	0	0	0	0	0	0	1	0	0	1
254	1	54	24.9135	2	0	1	0	0	0	0	0	0	0	0	0	1
255	1	59	27.7	1	1	1	0	0	0	0	0	0	1	0	0	2
256	1	24	28.2866	1	1	0	0	0	0	0	1	0	1	0	0	1
257	1	62	17.9931	2	0	1	0	0	0	0	0	0	0	0	0	1
258	1	55	24.4	1	1	1	0	0	1	0	0	0	1	0	0	2
259	1	53	24.977	2	0	1	0	0	0	0	0	0	0	0	0	1
260	1	49	23.4518	1	1	1	0	0	1	0	0	0	1	1	0	1
261	1	35	30.4	2	0	1	0	0	0	0	0	0	0	0	0	2
262	1	45	25.7906	1	1	0	0	0	0	0	0	0	1	0	0	1
263	1	56	25.2	2	0	1	0	0	1	0	0	1	0	0	0	2
264	1	28	28.7037	1	1	0	0	0	0	0	0	0	0	0	0	1
265	1	55	22.8913	1	1	1	0	0	1	0	0	0	1	0	0	1
266	1	65	27.2	2	0	1	0	0	0	0	0	0	0	0	0	2
267	1	52	27.0169	1	1	1	0	0	0	0	0	0	0	0	0	1
268	1	55	25.7906	1	1	1	0	0	0	0	0	0	1	0	0	1
269	1	44	23.2624	2	0	0	0	0	0	0	1	0	0	0	0	1
270	1	49	24.8	1	1	0	0	0	0	0	0	0	1	0	0	2
271	1	63	23.1481	2	0	1	0	0	0	0	0	0	0	0	0	1
272	1	59		1	1	1	0	0	0	0	0	0	1	0	0	2
273	1	59	26.4381	1	1	1	0	0	0	0	0	0	0	0	0	1
274	1	41	25.8028	1	1	0	0	0	0	0	0	0	0	0	0	1
275	1	60	22.3713	1	1	0	0	0	1	0	0	0	1	0	0	1
276	1	62	22	1	1	1	0	0	0	0	0	0	1	0	0	2
277	1	56	22	1	1	1	0	0	0	0	0	0	1	0	0	2
278	1	52		1	1	1	0	0	0	0	0	0	0	0	1	1
279	1	40	22.5	1	1	0	0	0	0	0	0	0	1	1	0	2
280	1	51	21.9713	1	1	0	0	0	0	1	0	0	1	0	0	1
281	1	55	22.1	1	1	1	0	0	0	0	0	0	1	0	0	2
282	1	65	20	2	0	1	0	0	0	1	0	0	0	1	0	2
283	1	32		1	1	0	0	0	0	0	0	0	0	0	0	1
284	1	65	22.9	2	0	1	0	1	1	0	0	0	0	0	0	2
285	1	48	27.8	1	1	1	0	0	0	0	0	0	0	0	0	2
286	1	67	26	1	1	1	0	0	0	0	0	0	1	0	0	2
287	1	48	21.8844	1	1	1	0	0	0	0	0	0	0	0	0	1
288	1	49	25	2	0	1	0	0	0	0	0	0	0	0	0	2
289	1	57	21.0728	1	1	1	0	0	1	0	0	0	1	0	0	1
290	1	52	27	2	0	1	0	1	0	0	0	0	0	0	0	2
291	1	86	30.8	1	1	1	0	1	1	0	0	0	1	0	1	2
292	1	51	23.9	1	1	1	0	0	0	0	0	0	1	0	0	2
293	1	59	28.4	1	1	1	0	0	0	0	0	0	1	0	1	2
294	1	43	23.43	1	1	1	0	0	0	0	0	0	1	0	0	1
295	1	49	22.5	2	0	1	0	0	0	0	0	0	0	0	0	2
296	1	40	24.8	1	1	1	0	0	0	0	0	0	1	0	0	2
297	1	58	32.1	1	1	1	0	0	0	0	0	0	1	0	0	2
298	1	46	25.1	1	1	1	0	0	0	0	0	0	0	0	0	2
299	1	29	24.4	1	1	1	0	0	0	0	0	0	1	1	0	2
300	1	47	23.2254	1	1	0	0	0	1	0	0	0	1	0	0	1
301	1	50		1	1	1	0	1	0	0	0	0	1	0	0	1
302	1	68	24.2	1	1	1	0	0	0	0	0	0	1	0	0	2
303	1	68	19.887	1	1	0	0	0	0	0	0	0	1	0	0	1
304	1	72	22.9	2	0	1	0	0	1	0	0	0	0	0	0	2
305	1	65		2	0	0	0	0	0	0	0	0	0	0	0	2
306	1	39	35.9	1	1	0	0	0	0	0	0	0	0	1	0	2
307	1	65	24.6	2	0	1	0	0	0	0	0	0	0	1	0	2
308	1	40	22	2	0	0	0	0	0	0	0	0	0	0	0	2
309	1	34		1	1	1	0	0	0	0	0	0	1	0	0	1
310	1	57	28.0817	1	1	0	0	0	1	0	0	0	1	0	0	1
311	1	41	19.3	1	1	1	0	0	0	0	0	0	1	1	1	2
312	1	57	22.4386	2	0	1	0	0	0	0	0	0	0	0	0	1
313	1	71	23.2	1	1	1	0	0	0	0	0	0	1	0	0	2
314	1	51	27.6817	1	1	1	0	0	0	0	0	1	1	0	0	1
315	1	57		1	1	1	0	0	1	0	0	0	1	0	0	1
316	1	60	29.4	1	1	1	0	0	1	0	0	0	1	0	0	2
317	1	43	22.3214	2	0	0	0	0	0	0	0	0	0	0	0	1
318	1	52	22.9	1	1	0	0	0	0	0	0	0	1	0	0	2
319	1	61	23.2	1	1	1	0	0	0	0	0	0	0	0	0	2
320	1	54	29.8	1	1	1	0	0	0	0	0	0	1	0	0	2
321	1	55	29.5	1	1	1	0	0	0	0	0	0	1	0	0	2
322	1	73	27.4842	2	0	1	0	0	0	0	0	0	0	0	0	1
323	1	49	29.5	1	1	0	0	0	0	0	0	0	1	0	0	2
324	1	55	18	1	1	1	0	0	0	0	0	0	1	1	0	2
325	1	45	22.7	1	1	1	0	0	0	0	0	0	1	0	0	2
326	1	46	27.7769	1	1	1	0	0	0	0	0	0	1	0	0	1
327	1	39	26.8381	1	1	1	0	0	0	0	0	0	0	0	0	1
328	1	70	28.1778	2	0	1	0	0	0	0	0	0	0	1	0	1
329	1	44	29.1	1	1	1	0	0	0	0	0	0	1	0	0	2
330	1	65	24.8898	1	1	0	0	0	0	0	0	0	0	0	0	1
331	1	61	23.5	1	1	0	0	0	0	0	0	0	1	0	0	2
332	1	40	34.6	1	1	1	0	0	0	0	0	0	1	0	0	2
333	1	65	22.4913	1	1	1	0	0	1	0	0	0	1	0	0	1
334	1	59	28.7447	1	1	1	0	0	0	0	0	0	1	0	0	1
335	1	75		2	0	1	0	0	1	0	0	0	0	0	0	2
336	1	36	21.4772	1	1	0	0	0	0	0	0	0	0	0	0	1
337	1	40	27.8	1	1	1	0	0	0	1	0	0	1	0	0	2
338	1	23	22.7133	1	1	0	0	0	0	0	0	0	1	0	1	1
339	1	79	32.6	1	1	1	0	0	1	0	0	0	1	0	0	2
340	1	29	23.0562	1	1	0	1	0	0	0	0	0	0	0	0	1
341	1	50	26.2	1	1	1	0	0	0	0	0	0	1	0	0	2
342	1	61	22.5	1	1	1	0	0	0	0	0	0	1	0	1	2
343	1	38	21.5	1	1	1	0	0	0	0	0	0	1	0	0	2
344	1	45	28.2	2	0	1	0	0	0	0	0	0	0	0	0	2
345	1	42	20.9	2	0	0	0	0	1	0	0	0	0	0	0	2
346	1	48	24	1	1	0	0	0	0	0	0	0	0	0	0	2
347	1	55	22.8913	2	0	0	0	0	0	0	0	0	0	0	0	1
348	1	56	24.3	1	1	1	0	0	0	0	0	0	0	0	0	2
349	1	42	30.4	1	1	0	0	0	0	0	0	0	0	0	0	2
350	1	54	23.1	1	1	1	0	0	0	0	0	0	1	0	0	2
351	1	49	27.6817	1	1	1	0	0	0	0	0	0	0	0	0	1
352	1	47	21.8	1	1	1	0	0	0	0	0	0	1	0	0	2
353	1	49	24.0614	1	1	1	0	0	0	0	0	0	1	0	0	1
354	1	54	24.4346	2	0	1	0	0	0	0	0	0	0	0	0	1
355	1	66	21.9	2	0	1	0	0	0	0	0	0	0	0	0	2
356	1	40	23.9294	1	1	1	0	0	0	0	0	0	1	0	0	1
357	1	56	28.5	1	1	1	0	1	0	0	0	0	0	0	0	2
358	1	78	29.3	1	1	1	0	0	0	0	0	0	0	0	0	2
359	1	64	30.5205	1	1	1	0	0	0	0	0	0	0	0	0	1
360	1	73		1	1	1	0	0	0	0	0	0	1	0	0	2
361	1	73	21.2	1	1	1	0	0	1	0	0	0	0	0	0	2
362	1	53	22.9	1	1	1	0	0	0	0	0	0	1	0	0	2
363	1	49	28.5	1	1	1	0	0	0	0	0	0	1	0	0	2
364	1	42	21.6245	1	1	0	0	0	0	0	0	0	0	0	0	1
365	1	49	22.1	1	1	1	0	0	0	0	0	0	1	0	0	2
366	1	73	26.6346	1	1	1	0	0	0	0	0	0	0	0	0	1
367	1	61	27.5809	1	1	1	0	0	0	0	0	0	0	0	0	1
368	1	49	27.2	1	1	0	0	0	0	0	0	0	1	0	0	2
369	1	77	16.7969	2	0	1	0	1	0	0	0	0	0	0	0	1
370	1	52	26.6728	1	1	0	0	0	0	0	0	0	1	0	0	1
371	1	60	24.8	1	1	1	0	0	0	0	0	0	0	0	0	2
372	1	38	22.4913	1	1	0	0	0	0	0	0	0	0	0	0	1
373	1	48	22.4913	2	0	1	0	0	0	0	0	0	0	1	0	1
374	1	45	24	1	1	1	0	0	0	0	0	0	1	0	0	2
375	1	59	27.1605	1	1	0	0	0	0	0	0	0	0	0	0	1
376	1	54	25.6369	1	1	1	0	0	0	0	0	0	1	0	0	1
377	1	48	24.8	2	0	1	0	0	0	0	0	0	0	0	0	2
378	1	42	31	1	1	0	0	0	0	0	0	0	1	0	0	2
379	1	63	30.3	1	1	1	0	1	0	0	0	0	1	0	0	2
380	1	57	21.4	1	1	0	0	0	0	0	0	0	0	0	0	2
381	1	52	23.4518	1	1	1	0	0	0	0	0	0	1	0	0	1
382	1	65	27.6817	1	1	1	0	0	0	0	0	0	1	0	0	1
383	1	68	18.3655	2	0	1	0	0	0	0	0	0	0	0	0	1
384	1	40	22	1	1	1	0	0	0	0	0	0	0	0	0	2
385	1	29	22.9	1	1	1	0	0	0	0	0	0	1	0	0	2
386	1	67		1	1	1	0	0	1	0	0	0	1	0	0	1
387	1	57	24.8016	1	1	0	0	0	0	0	0	0	0	0	0	1
388	1	61	24.3	1	1	1	0	0	0	0	0	0	1	0	0	2
389	1	59	22.8913	1	1	0	0	0	0	0	0	0	1	0	0	1
390	1	65	20.2	1	1	1	0	0	0	0	0	0	1	0	0	2
391	1	60	31.9617	1	1	1	1	0	0	0	0	0	1	0	0	1
392	1	51	26.0262	1	1	1	0	0	0	0	0	0	0	0	0	1
393	1	50	27.3	1	1	1	0	0	1	0	0	0	1	0	0	2
394	1	42	26.5224	1	1	0	0	0	1	0	0	0	1	0	0	1
395	1	79	22.8928	2	0	1	0	0	0	0	0	0	0	0	0	1
396	1	64		2	0	1	0	0	0	0	0	0	0	0	0	1
397	1	74	23.7	1	1	1	0	0	1	0	0	0	1	0	0	2
398	1	66	21.8	1	1	1	0	0	1	0	0	0	1	0	0	2
399	1	38	24.7967	1	1	0	0	0	0	0	0	0	1	0	0	1
400	1	62	23.6614	1	1	0	0	0	0	0	0	0	0	0	0	1
401	1	49	24	1	1	1	0	0	0	0	0	0	1	0	0	2
402	1	60	26.2346	1	1	1	0	0	0	0	0	0	1	0	0	1
403	1	74	22.4	1	1	1	0	0	0	0	0	0	1	0	0	2
404	1	59	24.8889	1	1	1	0	0	1	0	0	0	1	0	0	1
405	1	66	23.3591	2	0	1	0	1	0	0	0	0	0	0	0	1
406	1	64	22.5	2	0	0	0	0	0	0	0	0	0	0	0	2
407	1	59	23.1	2	0	1	0	0	0	0	0	0	0	0	0	2
408	1	62		1	1	0	0	0	0	0	0	0	0	0	0	1
409	1	41	32.2878	1	1	1	0	0	0	0	0	0	1	0	0	1
410	1	45	27	1	1	1	0	0	0	0	0	0	1	1	0	2
411	1	56	24.6445	1	1	1	0	0	1	0	0	0	1	1	0	1
412	1	33	29.4	1	1	0	0	0	0	0	0	0	1	0	0	2
413	1	53	23.5834	1	1	0	0	0	0	1	0	0	0	1	0	1
414	1	77	25.4	2	0	0	0	0	0	0	0	0	0	0	0	2
415	1	58	31.5617	1	1	0	0	0	0	0	0	0	1	0	0	1
416	1	31	24.6	2	0	1	0	0	0	0	0	0	0	0	0	2
417	1	53	23.2	1	1	1	0	0	0	0	0	0	1	0	0	2
418	1	59	23.8	1	1	1	0	0	0	0	1	0	1	0	0	2
419	1	43	28	1	1	0	0	0	0	0	0	0	1	0	0	2
420	1	63	25.2	1	1	1	0	0	0	0	0	0	0	0	0	2
421	1	53	19.5312	1	1	0	0	0	0	0	0	0	1	0	0	1
422	1	30	26.5224	1	1	0	0	0	0	0	0	0	1	0	0	1
423	1	44	20.5	1	1	0	0	0	0	0	0	0	1	0	0	2
424	1	45	31.8	1	1	1	0	0	0	0	0	0	1	0	0	2
425	1	47	22.4932	1	1	1	0	0	0	0	0	0	0	1	0	1
426	1	56	27.2	1	1	1	0	0	0	0	0	0	1	0	0	2
427	1	45	24.3764	1	1	1	0	0	1	0	0	0	1	0	1	1
428	1	57	22.9854	1	1	1	0	0	0	0	0	0	0	0	0	1
429	1	55	28.4	1	1	1	0	0	0	0	0	0	1	0	0	2
430	1	46	30.9	1	1	1	0	0	0	0	0	0	1	0	0	2
431	1	47	22.8571	2	0	0	0	0	0	0	0	0	0	0	0	1
432	1	43	26.7656	1	1	1	0	0	0	0	0	0	0	0	0	1
433	1	71	24.2188	2	0	1	0	0	0	1	0	0	0	0	0	1
434	1	57	24.8	2	0	1	0	1	0	0	0	0	0	0	0	2
435	1	73	25.8	1	1	1	0	0	0	0	0	0	1	0	0	2
436	1	46	22.9895	1	1	1	0	0	0	0	0	0	1	0	0	1
437	1	64	24.2215	1	1	0	0	0	1	0	0	0	1	0	0	1
438	1	55	28.3904	1	1	1	0	1	0	1	0	0	1	0	0	1
439	1	61	28.8	1	1	1	0	0	0	0	0	0	0	0	1	2
440	1	74	22.5	2	0	1	0	0	0	0	0	0	0	0	0	2
441	1	55	25.9367	1	1	0	0	0	0	1	0	0	0	0	0	1
442	1	42	26.6667	1	1	0	0	0	0	0	0	0	0	0	0	1
443	1	69	27.0667	2	0	1	0	0	0	0	0	0	0	0	0	1
444	1	60	19.8	2	0	1	0	0	0	0	0	0	0	1	0	2
445	1	69	24.5	1	1	1	0	0	0	0	0	0	1	0	0	2
446	1	45	31.5419	1	1	0	0	0	0	0	0	0	0	0	0	1
447	1	43	25.8	1	1	0	0	0	0	0	0	0	0	0	0	2
448	1	52	23.6	1	1	0	0	0	0	0	0	0	1	0	1	2
449	1	27	22.1	1	1	0	0	0	0	0	0	0	1	0	0	2
450	1	55	31.9	1	1	1	0	0	0	0	0	0	1	0	0	2
451	1	53		1	1	0	0	0	0	0	1	0	1	0	0	1
452	1	31	25	1	1	1	0	0	0	0	0	0	1	0	0	2
453	1	38	22.4913	2	0	0	0	0	0	0	0	0	0	1	0	1
454	1	52	23.8	1	1	1	0	0	0	0	0	0	1	0	0	2
455	1	36	35.0021	1	1	1	0	0	0	0	0	0	0	1	0	1
456	1	48	24.4193	1	1	1	0	0	0	0	0	0	0	0	0	1
457	1	31	29.4548	1	1	0	1	0	0	0	1	0	1	0	0	1
458	1	64	27.7	1	1	0	0	0	0	0	0	0	0	0	0	2
459	1	60	23	2	0	0	0	0	0	0	0	0	0	0	0	2
460	1	42	21.3	1	1	1	0	0	0	0	0	0	0	0	0	2
461	1	53	26.3	2	0	1	0	0	0	0	0	0	0	1	0	2
462	1	53	22.9	1	1	1	0	0	0	0	0	0	1	0	0	2
463	1	63	28.7447	2	0	1	0	0	0	0	0	0	0	0	0	1
464	1	36	23.1834	1	1	0	0	0	0	0	0	0	1	0	0	1
465	1	31	26.3516	2	0	0	0	0	0	0	0	0	0	0	0	1
466	1	59	26.4	1	1	1	0	0	0	0	0	0	0	0	0	2
467	1	39	26.5	1	1	1	0	0	0	0	0	0	1	0	0	2
468	1	54	33	1	1	0	0	0	1	0	0	0	1	0	0	2
469	1	45	33.8566	1	1	1	0	0	1	0	0	0	1	0	0	1
470	1	51	29.3878	2	0	1	0	0	0	0	0	0	0	0	0	1
471	1	68	30.3376	2	0	0	0	0	0	0	0	0	0	0	1	1
472	1	52	29.1	1	1	1	0	0	0	0	0	0	0	0	0	2
473	1	58	26	2	0	0	0	0	1	0	0	0	1	0	0	2
474	1	52	22.1	1	1	0	0	0	0	0	0	0	1	0	0	2
475	1	45	26.4	1	1	1	0	0	0	0	0	0	1	0	0	2
476	1	79	30.7	1	1	1	0	0	1	0	0	0	1	0	0	2
477	1	58	25.0762	1	1	0	0	0	0	1	0	0	1	0	0	1
478	1	46	26.2	1	1	0	0	0	0	0	0	0	1	0	0	2
479	1	63	28.1	1	1	1	0	0	0	0	0	0	1	0	0	2
480	1	62	22	1	1	0	0	0	0	0	0	0	0	0	0	2
481	1	60	22.4	1	1	0	0	0	0	0	0	0	0	0	0	2
482	1	61	23.5	1	1	1	0	0	0	0	0	0	1	0	0	2
483	1	52	20.7612	1	1	0	0	0	0	0	0	0	1	0	0	1
484	1	37	22.8913	1	1	1	0	0	0	0	0	0	1	0	0	1
485	1	47	24.5	1	1	0	0	0	0	0	0	0	1	0	0	2
486	1	53	37.9	1	1	0	0	0	0	0	0	0	1	0	0	2
487	1	54	30.5	1	1	1	0	0	0	0	0	0	0	0	0	2
488	1	70	24.6	2	0	1	0	0	1	0	0	0	0	0	0	2
489	1	75	24.6215	2	0	1	0	0	0	0	0	0	0	0	0	1
490	1	56	22.1047	1	1	0	0	0	0	0	0	0	1	0	0	1
491	1	32	19.257	2	0	0	1	0	0	0	0	0	0	0	0	1
492	1	45	32.872	1	1	1	0	0	0	0	0	0	1	0	0	1
493	1	58	27.4	2	0	1	0	1	0	0	0	0	0	1	1	2
494	1	36	23.5	1	1	1	0	0	0	0	0	0	0	0	0	2
495	1	46	24.1	1	1	1	0	0	1	0	0	0	1	0	0	2
496	1	59	23.9	1	1	1	0	0	0	0	0	0	1	0	1	2
497	1	65	27.8	1	1	1	0	0	0	0	0	0	1	0	0	2
498	1	34	25.2	1	1	1	0	0	0	0	0	0	0	0	0	2
499	1	55	25.0548	1	1	1	0	0	0	0	0	0	0	0	0	1
500	1	41	20.6	1	1	1	0	0	0	0	0	0	1	0	0	2
501	1	55	20.9	1	1	0	0	0	0	0	0	0	1	0	0	2
502	1	58	25.2	1	1	1	0	0	0	0	0	0	0	0	0	2
503	1	46	27.3	1	1	1	0	0	0	0	0	0	0	0	0	2
504	1	34	25.9516	2	0	0	0	0	0	0	1	0	0	0	0	1
505	1	57	29.1037	1	1	1	0	0	0	0	0	0	1	0	0	1
506	1	51		1	1	1	0	0	0	0	0	0	1	0	0	1
507	1	47	29.9	1	1	0	0	0	0	0	0	0	0	0	0	2
508	1	55	25.7515	2	0	0	0	0	0	0	0	0	0	0	0	1
509	1	45	30.8367	2	0	0	0	0	0	0	0	0	0	0	0	1
510	1	51	21.2585	1	1	1	0	0	0	0	0	0	1	0	0	1
511	1	52	31.1419	1	1	1	0	0	1	0	0	0	1	0	0	1
512	1	73	28.3	1	1	1	0	0	0	0	0	0	0	0	0	2
513	1	49	29.1	1	1	1	0	0	0	0	0	0	1	0	0	2
514	1	41	22.3713	1	1	0	0	0	0	0	0	0	1	0	0	1
515	1	70	20.602	1	1	1	0	0	0	0	0	0	0	0	0	1
516	1	74	19.3	2	0	0	0	0	0	0	0	0	0	0	0	2
517	1	40	18.1154	2	0	1	0	0	0	0	0	0	0	0	0	1
518	1	61	25.8	1	1	1	0	0	0	0	0	0	1	0	0	2
519	1	54	24.4	1	1	0	0	0	1	1	0	0	1	1	0	2
520	1	70	32.1	1	1	1	0	0	0	0	0	0	0	0	0	2
521	1	69	28.9	1	1	1	0	0	1	0	0	0	1	0	1	2
522	1	56	24.6215	1	1	0	0	0	0	0	0	0	0	0	0	1
523	1	66	23	1	1	1	0	1	0	0	0	0	1	0	0	2
524	1	44	25.0097	1	1	1	0	0	1	0	0	0	1	0	0	1
525	1	60	22.7	2	0	1	0	0	0	0	0	0	0	0	0	2
526	1	41	23.7887	1	1	1	0	0	0	0	0	0	0	0	0	1
527	1	43	23.43	1	1	0	0	0	0	0	0	0	1	1	0	1
528	1	53	29.4	1	1	1	0	0	0	0	0	0	1	0	0	2
529	1	61	21.8619	2	0	1	0	0	0	0	0	0	0	0	1	1
530	1	45	22.1	1	1	0	0	0	0	0	0	0	1	0	0	2
531	1	34	20.2347	1	1	0	0	0	0	0	0	0	1	1	0	1
532	1	41	26.3656	1	1	0	0	0	0	0	0	0	0	0	0	1
533	1	55	21.8	1	1	1	0	0	1	0	0	0	0	0	0	2
534	1	64	22.9	1	1	1	0	1	0	0	0	0	1	1	0	2
535	1	25	29.1197	1	1	1	0	0	0	0	0	0	1	0	0	1
536	1	65	22.5	1	1	1	0	0	0	0	0	0	1	0	0	2
537	1	50	28.3447	1	1	1	0	0	0	0	0	0	0	0	0	1
538	1	49	17.9	1	1	1	0	0	0	0	0	0	1	0	0	2
539	1	58	24.2123	2	0	0	0	0	0	0	0	0	0	0	0	1
540	1	54		1	1	1	0	0	0	0	0	0	0	0	1	2
541	1	25	20.3	1	1	1	0	0	0	0	0	0	0	0	0	2
542	1	45	27	1	1	1	0	0	0	0	0	0	1	0	0	2
543	1	59	21	1	1	1	0	0	0	0	0	0	0	0	0	2
544	1	81	21.2	1	1	1	0	0	0	0	0	0	1	0	0	2
545	1	71	29.5	1	1	0	0	0	0	0	0	0	1	0	0	2
546	1	53	21.7	1	1	0	0	0	0	0	0	0	1	0	0	2
547	1	54		1	1	0	0	0	0	0	0	0	1	0	0	1
548	1	59	25.7	1	1	1	0	0	1	0	0	0	1	0	0	2
549	1	50		1	1	1	0	0	0	0	0	0	1	0	0	1
550	1	51	25.9516	2	0	1	0	0	0	0	0	0	0	0	0	1
551	1	47	19.657	1	1	1	0	0	0	0	0	0	1	0	0	1
552	1	78	23	1	1	1	0	1	1	1	0	0	1	0	0	2
553	1	39	26.1224	1	1	1	0	0	0	0	0	0	0	0	0	1
554	1	58	22.6	2	0	0	0	0	0	0	0	0	0	0	0	2
555	1	46	21.9	2	0	1	0	0	1	0	0	0	0	0	0	2
556	1	53	16.9147	1	1	1	0	0	0	0	0	0	1	0	0	1
557	1	71	23.939	2	0	0	0	0	0	0	0	0	0	1	1	1
558	1	52	27	1	1	1	0	0	1	0	0	0	0	0	0	2
559	1	50	24.9	1	1	1	0	0	0	0	0	0	1	0	0	2
560	1	72	20.6	1	1	1	0	0	0	0	0	0	1	0	0	2
561	1	40	24.1633	2	0	0	0	0	0	0	0	0	0	0	0	1
562	1	52	22.8913	1	1	1	0	0	0	0	0	0	0	0	0	1
563	1	41	24.6	1	1	0	0	0	0	0	0	0	1	0	0	2
564	1	71	25.3515	1	1	0	0	0	0	0	0	0	0	0	0	1
565	1	86	23.8	1	1	1	0	0	0	0	0	0	0	0	0	2
566	1	58	23.9	1	1	1	0	0	0	0	0	0	0	0	0	2
567	1	47	26.7	1	1	1	0	0	0	0	0	0	1	0	0	2
568	1	86	22.4317	2	0	1	0	0	0	0	0	0	0	0	1	1
569	1	65	29.7	1	1	1	0	0	0	0	0	0	0	0	0	2
570	1	61	30.8	1	1	1	0	0	0	0	0	0	1	0	0	2
571	1	42	21.9	1	1	1	0	0	0	0	0	0	1	0	0	2
572	1	60	25.9	1	1	1	0	0	1	0	0	0	1	0	0	2
573	1	63	28.306	1	1	1	0	0	0	0	0	0	1	0	0	1
574	1	57	24.1387	2	0	0	0	0	0	0	0	0	0	0	1	1
575	1	47	22.1	2	0	1	0	0	0	0	0	0	0	0	0	2
576	1	61	25.1	1	1	1	0	0	0	0	0	0	1	0	0	2
577	1	57	26.5	1	1	1	0	0	0	1	0	0	1	0	0	2
578	1	56	25.2	1	1	1	0	0	0	0	0	0	1	0	0	2
579	1	44	24.3395	1	1	0	0	0	0	0	0	0	1	0	0	1
580	1	40	21.8619	1	1	0	0	0	0	0	0	0	0	0	0	1
581	1	55	19.4	1	1	0	0	0	1	0	0	0	1	1	0	2
582	1	57	22.6474	1	1	1	0	0	0	1	0	0	1	0	0	1
583	1	56	25.1559	1	1	1	0	0	0	1	0	0	0	0	0	1
584	1	46	20.9	2	0	1	0	0	0	0	0	0	0	0	0	2
585	1	37	27.1	1	1	0	0	0	0	0	0	0	1	0	0	2
586	1	71	26.4	1	1	1	0	0	0	0	0	0	1	0	0	2
587	1	56	27.7	1	1	1	0	0	0	0	0	0	1	0	0	2
588	1	55	28.6851	2	0	1	0	0	0	0	0	0	0	0	0	1
589	1	50	26.6346	1	1	1	0	0	0	0	0	0	1	0	0	1
590	1	41	26.4227	1	1	1	0	0	0	0	0	0	1	0	0	1
591	1	82	22	1	1	1	0	0	0	0	0	0	0	0	0	2
592	1	37	19.5918	1	1	0	0	0	0	0	0	0	1	0	0	1
593	1	58	29.4	1	1	1	0	0	0	0	0	0	1	0	0	2
594	1	54	25.4	1	1	1	0	0	0	0	0	0	1	0	0	2
595	1	41	29.7265	1	1	0	0	0	0	0	0	0	0	0	0	1
596	1	44	23.9	1	1	1	0	0	0	0	0	0	1	1	0	2
597	1	53	22.2	1	1	1	0	0	0	0	0	0	1	0	0	2
598	1	44	21.7047	1	1	0	0	0	0	0	0	0	0	1	0	1
599	1	54		2	0	0	0	0	0	0	0	0	0	0	0	1
600	1	57	26.4	1	1	1	0	0	0	0	0	0	1	0	0	2
601	1	69	23.2571	1	1	0	0	0	0	0	0	0	0	1	0	1
602	1	51	26.4	1	1	1	0	0	0	0	0	1	0	0	0	2
603	1	51	23.03	1	1	1	0	0	0	0	0	0	1	0	0	1
604	1	83	24.2	1	1	1	0	0	1	0	0	0	1	1	0	2
605	1	72		1	1	1	0	0	0	0	0	0	1	0	0	1
606	1	55	23.6	1	1	1	0	0	1	0	0	0	1	0	0	2
607	1	53	23.4	1	1	1	0	0	0	0	0	0	1	0	0	2
608	1	50		1	1	1	0	0	1	0	0	0	1	0	0	1
609	1	39	24.6	1	1	1	0	0	0	0	0	0	0	0	0	2
610	1	53	21.1612	2	0	1	0	0	0	0	0	0	0	0	0	1
611	1	31	24.2	2	0	0	0	0	0	0	0	0	0	0	0	2
612	1	49	26.4	1	1	1	0	0	0	0	0	0	1	0	0	2
613	1	39	26	1	1	1	0	0	0	0	0	0	1	0	0	2
614	1	32	22.4	1	1	0	0	0	0	0	0	0	0	0	0	2
615	1	51	22.9	2	0	1	0	0	0	0	0	0	0	0	0	2
616	1	67	24.6	1	1	0	0	0	0	0	0	0	1	0	0	2
617	1	48	31.9	1	1	1	0	0	0	1	1	0	0	0	0	2
618	1	60	24.4	2	0	0	0	0	0	1	0	0	0	0	0	2
619	1	54	22.9	1	1	1	0	0	0	0	0	0	1	0	0	2
620	1	69	21.4	2	0	1	0	1	0	0	0	0	0	0	0	2
621	1	52	35	1	1	0	0	0	0	0	0	0	0	1	0	2
622	1	52	30.1	1	1	1	0	0	0	0	0	0	1	0	0	2
623	1	84	20.7	1	1	1	0	0	1	0	0	0	0	0	0	2
624	1	53	21.5	1	1	1	0	0	0	0	0	0	1	0	0	2
625	1	70	18.9	2	0	1	0	0	0	0	0	0	0	0	0	2
626	1	49	21.5	1	1	0	0	0	0	0	0	0	1	0	0	2
627	1	62	24.3	1	1	1	0	0	1	0	0	0	1	0	0	2
628	1	57	25.9	1	1	1	0	0	0	0	0	0	1	1	0	2
629	1	49		2	0	1	0	0	1	0	0	0	0	0	0	1
630	1	38	28.8	1	1	1	0	0	0	0	0	0	0	0	0	2
631	1	36	25.5	2	0	1	0	1	0	0	1	0	0	0	0	2
632	1	62	27.4	1	1	1	0	0	1	0	0	0	1	0	0	2
633	1	85	26.5	1	1	1	0	0	1	0	0	0	1	0	0	2
634	1	67	25.7117	1	1	1	0	0	0	0	0	0	1	0	0	1
635	1	74	22.8913	1	1	1	0	0	0	0	0	0	1	0	0	1
636	1	77	22.8913	2	0	1	0	0	0	0	0	0	0	0	0	1
637	1	65	21.2	2	0	1	0	0	0	0	0	0	0	0	0	2
638	1	38	26.1	1	1	1	0	0	0	0	0	0	1	0	0	2
639	1	60	35.0021	1	1	0	0	0	0	0	0	0	0	0	0	1
640	1	66	19.6526	2	0	1	0	0	0	0	0	0	0	0	0	1
641	1	59	22.5	1	1	0	0	0	0	0	0	0	1	0	0	2
642	1	47	24.1	1	1	0	0	0	0	0	0	0	0	0	0	2
643	1	57		2	0	1	0	0	0	0	0	0	0	0	0	1
644	1	58	21.3	1	1	1	0	0	0	0	0	0	1	1	0	2
645	1	49	28.8	1	1	0	0	0	0	0	0	0	1	0	0	2
646	1	75	22.9	1	1	0	0	0	0	0	0	0	1	0	0	2
647	1	56	25	1	1	1	0	0	0	0	0	0	0	0	0	2
648	1	44	23.6	1	1	0	0	0	0	0	0	0	0	0	0	2
649	1	62	22.9	2	0	0	0	0	0	0	0	0	0	0	0	2
650	1	59	27.3	1	1	1	0	0	0	0	0	0	0	1	0	2
651	1	51	21.8	1	1	0	0	0	0	0	0	0	1	0	0	2
652	1	69	31.5	1	1	1	0	0	0	0	0	0	1	1	0	2
653	1	39	21	1	1	1	0	0	0	0	0	0	0	0	0	2
654	1	31	26.6	1	1	1	0	0	0	0	0	0	1	0	0	2
655	1	42	31.6609	1	1	0	0	0	0	0	0	0	1	0	0	1
656	1	64	24.1	1	1	1	0	0	0	0	0	0	0	0	0	2
657	1	43		1	1	0	0	0	0	0	0	0	0	0	0	1
658	1	91	21.9	1	1	1	0	0	1	0	0	0	1	0	0	2
659	1	42	28.4	2	0	0	0	0	0	0	0	0	0	0	0	2
660	1	48	26.3	2	0	1	0	0	0	0	0	0	0	0	0	2
661	1	47	24.3	1	1	1	0	0	0	0	0	0	1	0	0	2
662	1	62	28.7	2	0	1	0	0	0	0	0	0	0	1	0	2
663	1	59	28.1769	1	1	1	0	0	0	0	0	0	1	0	1	1
664	1	63	20.7	2	0	1	0	0	0	1	0	0	0	0	1	2
665	1	53	28.8	1	1	0	0	0	0	0	0	0	1	0	0	2
666	1	56	25.2	2	0	1	0	1	0	0	0	0	0	0	0	2
667	1	55	27.5	1	1	0	0	0	0	0	0	0	0	1	0	2
668	1	60	27.5	2	0	1	0	0	1	0	0	0	0	0	0	2
669	1	43	25.5	1	1	1	0	0	0	0	0	0	1	0	1	2
670	1	58	23.7	1	1	1	0	0	0	0	0	0	1	0	0	2
671	1	56	18.7655	1	1	1	0	0	1	0	0	0	1	0	0	1
672	1	54	24.1	1	1	0	0	0	0	0	0	0	0	1	0	2
673	1	52	32.7	1	1	1	0	0	0	0	0	0	1	1	0	2
674	1	49	20.5	2	0	0	0	0	1	0	0	0	1	0	0	2
675	1	52	21.6245	1	1	0	0	0	0	0	0	0	0	0	0	1
676	1	53	23.2	2	0	1	1	0	0	0	0	0	0	0	0	2
677	1	61	21.7382	2	0	0	0	0	0	0	0	0	0	0	0	1
678	1	64	31.1419	1	1	1	0	0	0	0	0	0	0	0	0	1
679	1	61	24.6	1	1	0	0	0	0	0	0	0	1	0	0	2
680	1	54	22.6	1	1	1	0	0	0	0	0	0	1	1	0	2
681	1	39	21.2	1	1	1	0	0	0	0	0	0	1	0	0	2
682	1	65	18.6998	1	1	1	0	0	0	0	0	0	1	0	0	1
683	1	46	22	2	0	1	0	0	0	0	0	0	0	0	0	2
684	1	63	25.7906	2	0	1	0	0	1	0	0	0	1	1	0	1
685	1	36	21.9	1	1	1	0	0	0	0	0	0	1	0	0	2
686	1	60	34.6	1	1	0	0	0	1	0	0	0	1	0	0	2
687	1	53	24.0346	2	0	1	0	0	0	0	0	0	0	0	0	1
688	1	56	23.9	1	1	1	0	0	1	0	0	0	0	0	0	2
689	1	42	21.9139	2	0	0	0	0	0	0	0	0	0	0	0	1
690	1	41	24.8016	1	1	1	0	0	0	0	0	0	1	0	0	1
691	1	42	21.4844	1	1	1	0	0	0	0	0	0	0	1	0	1
692	1	54	21.5	1	1	0	0	0	1	0	0	0	1	0	0	2
693	1	60	25.8	1	1	0	0	0	0	0	0	0	1	0	0	2
694	1	51	22	1	1	1	0	0	0	0	1	0	1	0	0	2
695	1	55	32.1	1	1	1	0	0	0	0	0	0	1	0	0	2
696	1	45	27.4	2	0	0	0	0	0	0	0	0	0	0	0	2
697	1	43	21.2	2	0	1	0	1	0	0	0	0	0	0	0	2
698	1	34	27.6	1	1	1	0	0	0	0	0	0	0	0	0	2
699	1	33	26.3516	2	0	0	0	0	0	0	0	0	0	0	0	1
700	1	55	25.2	1	1	0	0	0	0	0	0	0	1	0	0	2
701	1	58	27.6	2	0	0	0	0	0	0	0	0	1	0	0	2
702	1	49	27.1	2	0	1	0	0	0	0	0	0	0	0	0	2
703	1	59	25.4	1	1	1	0	0	0	0	0	0	1	0	0	2
704	1	42	26	1	1	1	0	0	0	1	0	0	1	0	0	2
705	1	48	26	1	1	1	0	0	0	0	0	0	1	0	0	2
706	1	56	24.4	1	1	1	0	1	0	0	0	0	1	0	0	2
707	1	49	20.7756	1	1	1	0	1	0	1	0	0	1	0	0	1
708	1	18	26.9	1	1	1	0	0	0	0	1	0	1	0	0	2
709	1	64	20.4	1	1	0	0	0	0	0	0	0	0	0	0	2
710	1	64	21.1389	1	1	1	0	0	0	0	0	0	0	1	0	1
711	1	47	22.4386	2	0	1	0	0	0	0	0	0	0	0	0	1
712	1	50	24.7	1	1	1	0	0	1	0	0	0	1	0	0	2
713	1	47	26.8124	1	1	0	0	0	0	1	0	0	1	0	1	1
714	1	48	26.5	1	1	1	0	0	1	0	0	0	1	1	0	2
715	1	52	31.6	1	1	1	0	0	0	0	0	0	0	0	0	2
716	1	56	26.163	1	1	1	0	0	0	0	0	0	1	0	0	1
717	1	53	26.2	1	1	1	0	0	1	0	0	0	1	0	0	2
718	1	17	20.3	1	1	0	0	0	0	0	0	0	0	0	0	2
719	1	56	29.4	1	1	1	0	0	0	0	0	0	1	0	0	2
720	1	61	27.4	1	1	1	0	0	0	0	0	0	0	0	0	2
721	1	49	22.6	1	1	1	0	0	0	0	0	0	0	0	0	2
722	1	27	18	2	0	1	0	0	0	0	0	0	0	0	0	2
723	1	67	25.8	1	1	1	0	0	0	0	0	0	1	0	0	2
724	1	56	28.2	1	1	0	0	0	0	0	0	0	1	0	0	2
725	1	54	25.4593	2	0	1	0	0	0	0	0	0	0	0	0	1
726	1	69	25.4	2	0	1	0	0	0	0	0	0	0	1	1	2
727	1	53	29.8118	1	1	1	0	0	1	0	0	0	1	0	0	1
728	1	60	18.8	2	0	1	0	0	0	0	0	0	0	0	0	2
729	1	49	22.4	1	1	0	0	0	1	0	0	0	1	0	0	2
730	1	49	27.6817	1	1	0	0	0	0	0	0	0	1	0	0	1
731	1	47	20.3	2	0	1	0	0	0	0	0	0	0	0	0	2
732	1	57	24.5633	1	1	1	0	0	0	0	0	0	1	0	0	1
733	1	37	25.7	1	1	1	0	0	0	0	0	0	1	1	0	2
734	1	52	31.1	1	1	0	0	0	0	0	0	0	1	0	0	2
735	1	68	24.8016	1	1	1	0	0	0	0	0	0	1	0	1	1
736	1	42		2	0	0	0	0	0	0	0	0	0	0	1	1
737	1	50	19.4	1	1	1	0	0	0	0	0	0	1	0	0	2
738	1	60	23.8	1	1	1	0	0	0	0	0	0	1	0	0	2
739	1	62	25.374	1	1	0	0	0	0	0	0	0	1	0	0	1
740	1	63	29.0174	1	1	1	0	0	1	0	0	0	1	0	0	1
741	1	40	27.1	1	1	1	0	0	0	0	0	0	1	1	0	2
742	1	39	25.4	1	1	1	0	0	0	0	0	0	0	0	0	2
743	1	39	22.5895	1	1	0	0	0	0	0	0	0	0	0	0	1
744	1	65	24	1	1	1	0	0	0	0	0	0	0	0	0	2
745	1	40	22.3	1	1	1	0	0	0	0	0	0	0	0	0	2
746	1	51	19.9	1	1	1	0	0	0	0	0	0	1	0	0	2
747	1	31	25.6493	1	1	0	0	0	0	0	0	0	1	0	0	1
748	1	62	21.4844	1	1	0	0	0	0	0	0	0	1	0	0	1
749	1	46	21.7	1	1	1	0	0	0	0	0	0	1	0	0	2
750	1	53	24.1	1	1	1	0	0	0	0	0	0	1	0	0	2
751	1	53	30.1	1	1	1	0	0	1	1	0	1	1	0	0	2
752	1	50	20.7612	2	0	1	0	0	0	0	0	0	0	0	0	1
753	1	56	27.4	1	1	1	0	0	0	0	0	0	0	0	0	2
754	1	51	24.2	2	0	1	0	0	0	0	0	0	0	0	0	2
755	1	63	27	1	1	1	0	0	1	0	0	0	1	0	0	2
756	1	43	22.5	1	1	1	0	0	0	0	0	0	1	0	0	2
757	1	29	24.3375	2	0	0	0	0	0	0	0	0	0	0	0	1
758	1	53	24.6	1	1	0	0	0	1	0	0	0	1	0	0	2
759	1	50	26.4	1	1	1	0	0	0	0	0	0	1	0	0	2
760	1	57	31.5	1	1	1	0	0	1	0	0	0	1	0	0	2
761	1	56	20.3	1	1	1	0	0	0	0	0	0	0	0	0	2
762	1	51	21.6	2	0	1	0	0	1	1	0	0	0	0	0	2
763	1	49	33.4	1	1	1	0	0	1	0	0	0	1	0	0	2
764	1	65	26.2	1	1	1	0	0	1	0	0	0	0	1	0	2
765	1	49	23.4	1	1	0	0	0	0	0	0	0	1	1	0	2
766	1	31	20.7612	1	1	1	0	1	0	1	0	0	1	0	0	1
767	1	43	22.2	2	0	1	0	0	0	0	0	0	0	0	0	2
768	1	83	24.4898	2	0	1	0	0	0	0	0	0	0	0	1	1
769	1	42	21.5	1	1	1	0	0	0	0	0	0	0	0	0	2
770	1	56	29.1	1	1	1	0	0	0	0	0	0	1	0	0	2
771	1	64		1	1	1	0	0	0	1	0	0	1	0	0	1
772	1	28	23.3355	1	1	1	0	0	0	0	0	0	1	0	0	1
773	1	46	28	1	1	1	0	0	0	0	0	0	1	0	0	2
774	1	52	26.2976	1	1	1	0	0	0	0	0	0	0	0	0	1
775	1	49	21.6	1	1	1	0	0	0	0	0	0	1	0	0	2
776	1	64	21.1	1	1	0	0	0	0	0	0	0	0	0	0	2
777	1	56		2	0	0	0	0	1	0	0	0	1	0	0	1
778	1	43	22.5	2	0	1	0	0	0	0	0	0	0	0	0	2
779	1	37		1	1	1	0	0	0	0	0	0	1	0	0	1
780	1	44	24.9581	2	0	1	0	0	0	0	0	0	0	0	0	1
781	1	56	25.9	2	0	0	0	0	0	0	0	0	0	0	1	2
782	1	42	21.9	2	0	0	0	0	0	0	0	0	0	0	1	2
783	1	53	26.1	1	1	1	0	0	0	0	0	0	1	0	0	2
784	1	50	29.1317	2	0	0	0	0	0	0	0	0	0	0	0	1
785	1	35	26.8381	1	1	1	0	0	0	0	0	0	1	0	0	1
786	1	72	28.1	1	1	1	0	0	0	0	0	0	0	0	0	2
787	1	42	25.5	1	1	0	0	0	1	0	0	0	0	0	0	2
788	1	64	32.3	1	1	1	0	0	0	0	0	0	1	0	0	2
789	1	47	24.4	1	1	0	0	0	0	1	0	0	1	0	0	2
790	1	75	21.1008	1	1	1	0	0	1	0	0	0	1	0	0	1
791	1	50	26.6667	1	1	1	0	0	0	0	0	0	1	0	0	1
792	1	55	26.7	1	1	1	0	0	0	0	0	0	1	0	0	2
793	1	49	25.2025	1	1	1	0	0	0	0	0	0	1	1	0	1
794	1	66	28.7	1	1	1	0	0	0	1	0	0	1	0	0	2
795	1	62	30.5	1	1	1	0	0	0	0	0	0	1	1	0	2
796	1	47	26.9896	1	1	0	0	0	0	0	0	0	0	0	0	1
797	1	47	26	1	1	1	0	0	0	0	0	0	1	0	1	2
798	1	44	25.374	1	1	0	0	0	0	0	0	0	1	0	0	1
799	1	47	20.9042	1	1	1	0	0	0	0	0	0	1	0	0	1
800	1	81	22.8913	1	1	1	0	0	0	0	0	0	0	0	0	1
801	1	54	28.4	1	1	1	0	0	1	0	0	0	1	0	0	2
802	1	46	23.3	2	0	0	0	0	0	0	0	0	1	0	0	2
803	1	42	25	1	1	1	0	0	0	0	0	0	0	0	0	2
804	1	46	22.1453	1	1	0	0	0	0	0	0	0	1	0	0	1
805	1	66		1	1	1	0	0	0	0	0	0	0	0	0	1
806	1	48	22.5	1	1	1	0	0	0	0	0	0	1	0	0	2
807	1	56	27.0416	1	1	1	0	0	0	0	0	0	1	0	1	1
808	1	30	25.7906	1	1	0	0	0	0	0	0	0	1	0	0	1
809	1	55	27.7982	1	1	1	0	0	0	0	0	0	1	0	0	1
810	1	33	23.8375	1	1	1	0	0	0	0	0	0	1	0	0	1
811	1	59	29.3947	1	1	1	0	0	0	0	0	0	1	0	0	1
812	1	58	25.2	1	1	1	0	0	0	0	0	0	1	0	0	2
813	1	35	31.2	1	1	0	0	0	0	0	0	0	1	0	0	2
814	1	50	22.4	2	0	1	0	0	0	0	0	0	0	1	0	2
815	1	41	26.5731	1	1	0	0	0	0	0	0	0	0	1	0	1
816	1	62	22	1	1	1	0	0	0	0	0	0	0	0	0	2
817	1	53	22.4	1	1	1	0	0	0	0	0	1	1	0	0	2
818	1	43		1	1	0	0	0	0	0	0	0	1	0	0	1
819	1	56	27.8	1	1	1	0	0	0	0	0	0	1	0	0	2
820	1	69	27.7356	1	1	1	0	0	0	0	0	0	0	0	0	1
821	1	59	29.8	1	1	0	0	1	0	0	0	0	0	0	0	2
822	1	59	20.8	1	1	1	0	0	0	0	0	0	0	0	0	2
823	1	56	27.7	1	1	1	0	0	0	0	0	0	1	0	0	2
824	1	80	23.1694	1	1	1	0	1	1	0	0	0	1	0	0	1
825	1	66	28.1177	2	0	1	0	0	0	0	0	0	0	0	0	1
826	1	51	24.6	1	1	1	0	0	0	0	0	0	1	0	0	2
827	1	46	20.2177	1	1	1	0	0	0	0	0	0	0	1	1	1
828	1	72	26.9731	1	1	1	0	0	0	0	0	0	0	0	0	1
829	1	48	31.6	1	1	0	0	0	0	0	0	0	1	0	1	2
830	1	49	22	2	0	1	0	0	0	0	0	0	0	0	0	2
831	1	24	24.9135	1	1	0	0	0	0	0	0	0	1	0	0	1
832	1	61	20.7612	2	0	1	0	0	1	0	0	0	1	0	0	1
833	1	44	27	1	1	1	0	0	0	0	0	0	1	0	0	2
834	1	44	24	1	1	1	0	1	0	0	0	0	1	0	0	2
835	1	59	28.075	1	1	0	0	0	0	0	1	0	0	0	0	1
836	1	44	24	1	1	1	0	0	0	0	0	0	1	0	0	2
837	1	70	26	1	1	1	0	0	1	0	0	0	1	0	0	2
838	1	56	21.1	2	0	1	0	0	0	0	0	0	0	0	0	2
839	1	41	26	1	1	0	0	0	0	0	0	0	1	0	0	2
840	1	81		2	0	1	0	1	1	0	0	0	0	0	0	2
841	1	70	32.7	1	1	1	0	0	1	0	0	0	1	0	0	2
842	1	71	27.7	1	1	0	0	0	0	0	0	0	1	0	0	2
843	1	59	21.5	1	1	0	0	0	0	0	0	0	1	0	0	2
844	1	61	24.5	1	1	1	0	0	0	0	0	0	1	0	0	2
845	1	60	24.2215	1	1	0	0	0	1	0	0	0	1	0	0	1
846	1	56	26.6	2	0	0	0	0	0	0	0	0	0	0	0	2
847	1	21	30.4867	1	1	0	0	0	0	0	0	0	0	0	0	1
848	1	44	22.4913	1	1	1	0	0	0	0	0	0	1	0	0	1
849	1	48	20.4152	1	1	0	0	0	0	0	0	0	1	0	0	1
850	1	52	29.1	1	1	0	0	0	0	0	0	0	1	0	0	2
851	1	64	23	1	1	1	0	0	0	0	0	0	0	0	0	2
852	1	42	20.9742	1	1	1	0	0	0	0	0	0	1	0	0	1
853	1	65	24.8016	2	0	1	0	0	1	0	0	0	1	0	0	1
854	1	27	33.4904	1	1	0	0	0	0	0	1	0	0	1	0	1
855	1	65	22	2	0	1	0	0	0	0	0	0	0	0	0	2
856	1	39	24.1	1	1	1	0	0	0	0	0	0	1	0	0	2
857	1	24	21.5	2	0	0	0	0	0	0	0	0	0	0	0	2
858	1	55	29.4	1	1	1	0	0	0	0	0	0	0	0	0	2
859	1	59	25.5	1	1	1	0	0	0	0	0	0	0	1	0	2
860	1	38	26.9	1	1	1	0	0	0	0	0	0	0	0	0	2
861	1	70	22.3	1	1	1	0	1	1	1	0	0	0	0	0	2
862	1	64	24.6123	1	1	1	0	0	0	0	0	0	1	0	0	1
863	1	65	31.8	1	1	1	0	0	0	0	0	0	1	0	0	2
864	1	47	25.4	1	1	1	0	0	0	0	0	0	1	0	0	2
865	1	47	24.6181	2	0	1	1	0	0	0	0	0	0	0	0	1
866	1	15	16.7	2	0	0	0	0	0	0	0	0	0	0	1	1
867	1	52	24.5	1	1	1	0	0	0	0	0	0	1	0	0	2
868	1	67	22.5	2	0	1	0	0	0	0	0	0	0	0	0	2
869	1	47	25.4	1	1	1	0	0	0	0	0	0	1	0	0	2
870	1	56	27.5809	1	1	1	0	0	0	0	0	0	1	0	0	1
871	1	59	23	1	1	0	0	0	0	0	0	0	0	0	0	2
872	1	45	23.3	1	1	1	0	0	0	0	0	0	0	0	0	2
873	1	58	23.4	1	1	1	0	0	0	0	0	0	1	0	0	2
874	1	68	23	1	1	1	0	0	1	0	0	0	1	0	0	2
875	1	56	23.7	1	1	1	0	0	0	0	0	0	1	1	0	2
876	1	48	27.3	1	1	0	0	0	0	0	0	0	0	0	0	2
877	1	67	30.1	1	1	1	0	0	1	0	0	0	0	0	0	2
878	1	70		2	0	1	0	0	1	0	0	0	1	0	0	1
879	1	52	21.2245	1	1	0	0	0	0	0	0	0	1	0	0	1
880	1	53	33.5	1	1	1	0	0	0	0	0	0	0	0	0	2
881	1	60	25.7906	1	1	0	0	0	1	0	0	0	1	1	0	1
882	1	52	21.9525	1	1	0	0	0	0	0	0	0	0	0	0	1
883	1	63	30.5162	1	1	1	0	0	1	0	0	0	1	0	0	1
884	1	73	19.8	2	0	1	0	0	0	0	0	0	0	1	0	2
885	1	58		1	1	0	0	0	0	0	0	0	0	0	0	1
886	1	63	27.7177	2	0	1	0	0	0	0	0	0	0	0	0	1
887	1	55	27.6	1	1	1	0	0	0	0	0	0	0	0	0	2
888	1	46	29.0801	1	1	0	0	0	0	0	0	0	0	0	0	1
889	1	66	19	1	1	1	0	0	0	0	0	0	0	1	0	2
890	1	78	27.3	1	1	1	0	0	1	1	0	0	0	0	0	2
891	1	48	29.4	1	1	0	0	0	0	0	0	0	1	0	0	2
892	1	69	27.2173	1	1	1	0	0	1	0	0	0	1	0	0	1
893	1	40	23.6203	1	1	1	0	0	0	0	0	0	0	0	0	1
894	1	71	21.384	1	1	1	0	0	0	0	0	0	0	0	0	1
895	1	45	22.8	2	0	1	0	0	0	0	0	0	0	1	0	2
896	1	51	22.5003	1	1	1	0	0	0	0	0	0	0	0	0	1
897	1	57	23	2	0	1	0	1	0	0	0	0	0	0	0	2
898	1	55	20.7125	1	1	1	0	0	1	0	0	0	1	0	0	1
899	1	49	28.1551	1	1	1	0	0	0	0	0	0	1	0	0	1
900	1	41	21.2	2	0	0	0	0	0	0	0	0	0	0	0	2
901	1	49	25.6	2	0	1	0	0	0	0	0	0	0	0	0	2
902	1	47	24.1	1	1	1	0	1	0	0	0	0	1	0	0	2
903	1	34	24.2215	1	1	1	0	0	0	0	0	0	1	1	0	1
904	1	39	23.4375	2	0	0	0	0	0	0	0	0	0	0	0	1
905	1	63		1	1	1	0	0	0	0	0	0	1	0	0	1
906	1	55	28.4664	1	1	1	0	0	1	0	0	0	1	0	0	1
907	1	66	22.9	1	1	1	0	0	1	0	0	0	1	0	0	2
908	1	58	24.3	1	1	1	0	1	0	0	0	0	1	0	0	2
909	1	49	23.3	1	1	1	0	0	0	0	0	0	1	0	0	2
910	1	49	23.3	1	1	1	0	0	0	0	0	0	1	0	0	2
911	1	48	26.2	1	1	1	0	0	0	1	0	0	1	0	0	2
912	1	59	26	1	1	1	0	0	0	0	0	0	0	0	0	2
913	1	37	25.7812	1	1	1	0	0	0	0	0	0	0	0	0	1
914	1	46	24.1	1	1	1	0	0	0	0	0	0	0	0	0	2
915	1	37	29.4	1	1	0	0	0	0	0	0	0	1	0	0	2
916	1	80	22	1	1	1	0	0	0	0	0	0	1	0	0	2
917	1	50	27.2	2	0	1	0	0	0	0	0	0	1	1	0	2
918	1	60	23.1405	2	0	1	0	0	0	0	0	0	0	0	0	1
919	1	59	22.9	2	0	1	0	0	1	0	0	0	1	0	0	2
920	1	56	22.3	1	1	1	0	0	0	0	0	0	1	0	0	2
921	1	47	22.1	1	1	1	0	0	0	0	0	0	1	0	0	2
922	1	41	26.8274	2	0	0	0	0	0	0	0	0	0	0	0	1
923	1	68	28.3	1	1	1	0	0	1	0	0	0	1	0	0	2
924	1	48	27.8	1	1	0	0	0	0	0	0	0	1	0	0	2
925	1	52	29.1	1	1	1	0	0	0	0	0	0	1	0	1	2
926	1	59	31.0939	1	1	1	0	0	0	0	0	0	1	0	0	1
927	1	60	24.9324	2	0	0	0	0	0	0	0	0	0	1	0	1
928	1	59	21.9	1	1	1	0	0	0	0	0	0	1	0	0	2
929	1	65	37.4	1	1	1	0	0	1	0	0	0	1	0	0	2
930	1	53	23.8	2	0	1	0	0	0	0	0	0	0	1	0	2
931	1	65	25.4	1	1	1	0	0	1	0	0	0	1	1	0	2
932	1	69	24.8898	2	0	1	0	0	0	0	0	0	0	1	0	1
933	1	63	22.4	1	1	1	0	0	1	0	0	0	1	0	0	2
934	1	29	28.0557	1	1	1	0	0	0	0	0	0	0	0	0	1
935	1	78	28.5	1	1	1	0	0	1	0	0	0	1	0	0	2
936	1	62	28	1	1	1	0	0	0	0	0	0	1	0	0	2
937	1	38	23.5	1	1	1	0	0	0	0	0	0	1	0	0	2
938	1	47	21.9139	2	0	1	0	0	0	0	0	0	0	0	0	1
939	1	46	23.6203	1	1	1	0	0	0	0	0	0	0	0	0	1
940	1	69	23.1	1	1	0	0	0	1	0	0	0	1	0	0	2
941	1	83	22.8	2	0	1	0	1	1	1	0	0	1	0	1	2
942	1	41	22.7	1	1	1	0	0	0	0	0	0	1	0	0	2
943	1	76	28.7	1	1	0	0	0	1	0	0	0	1	0	1	2
944	1	58	26.3	1	1	1	0	0	0	0	0	0	1	0	0	2
945	1	53	21.8844	2	0	1	0	0	0	0	0	0	0	0	0	1
946	1	62		1	1	0	0	0	0	0	0	0	0	0	0	1
947	1	65	25.5559	2	0	0	0	0	0	0	0	0	0	0	0	1
948	1	40	22.8571	1	1	1	0	0	0	0	0	0	1	0	0	1
949	1	59	33.1	1	1	1	0	0	0	0	0	0	1	1	0	2
950	1	29	21.1612	1	1	1	1	0	0	0	0	0	0	0	0	1
951	1	71	24.6	1	1	1	0	0	1	0	0	0	1	0	0	2
952	1	90	18.9	1	1	0	0	0	0	0	0	0	0	0	0	2
953	1	69	17.7	2	0	1	0	0	0	0	0	0	0	0	0	2
954	1	63	20	2	0	1	0	0	0	0	0	0	0	0	1	2
955	1	44	26.0375	1	1	0	0	0	0	0	0	0	1	0	0	1
956	1	46	23.2	1	1	0	0	0	0	0	0	1	1	0	0	2
957	1	53	23.1	1	1	0	0	0	0	0	0	0	1	1	0	2
958	1	73	21.9	1	1	1	0	1	1	0	0	0	1	1	0	2
959	1	57	25.3	1	1	0	0	0	1	0	0	0	1	0	0	2
960	1	56	25.1	2	0	0	0	0	0	0	0	0	0	0	0	2
961	1	77	23.1	1	1	1	0	0	1	0	0	0	1	0	0	2
962	1	43	21.3839	1	1	0	0	0	0	0	0	0	0	0	0	1
963	1	42	25.6	1	1	1	0	1	0	0	0	0	1	0	0	2
964	1	39	27.1	1	1	0	0	0	0	0	0	0	1	0	0	2
965	1	45	22.5	1	1	0	0	0	0	1	0	0	0	0	0	2
966	1	72	22.1993	1	1	1	0	0	0	0	0	0	1	0	0	1
967	1	55	27.4	1	1	0	0	0	0	0	0	0	0	1	0	2
968	1	65	28.7	1	1	0	0	0	0	0	0	0	1	0	0	2
969	1	45	23.2	2	0	1	0	1	0	0	0	0	0	0	0	2
970	1	48	29.2969	1	1	1	0	0	0	1	0	0	1	0	0	1
971	1	60	23.6	1	1	1	0	0	0	0	0	0	1	0	0	2
972	1	49	22.8913	1	1	0	0	0	0	0	0	0	0	0	0	1
973	1	44	23.6614	1	1	1	0	0	0	0	0	0	1	0	0	1
974	1	56	26.4236	2	0	1	0	0	0	0	0	0	0	0	0	1
975	1	57	27.8717	1	1	0	0	0	0	0	0	0	0	0	0	1
976	1	63	22	1	1	1	0	0	0	0	0	0	0	0	0	2
977	1	59	28.4005	2	0	1	0	0	0	0	0	0	0	1	0	1
978	1	40	23.8	1	1	0	0	1	0	0	0	0	0	1	0	2
979	1	52	27.4	1	1	1	0	0	0	0	0	0	1	0	0	2
980	1	54	27.9	1	1	1	0	0	0	0	0	0	1	0	0	2
981	1	62	20.2	1	1	1	0	0	1	0	0	0	1	0	0	2
982	1	67	23.5	1	1	1	0	0	0	0	0	0	0	1	0	2
983	1	79	20.4	1	1	0	0	0	1	0	0	0	1	0	0	2
984	1	48	22.1	1	1	0	0	0	0	0	0	0	0	0	0	2
985	1	50	28.2852	2	0	1	0	0	0	0	0	0	0	0	0	1
986	1	32	28.3	1	1	1	0	0	0	0	0	0	1	0	0	2
987	1	48		2	0	1	0	1	0	0	0	0	1	0	0	1
988	1	61	25	1	1	1	0	0	0	0	0	0	1	0	0	2
989	1	52	18.7655	1	1	1	0	0	1	0	0	0	1	0	0	1
990	1	60	23.8	1	1	1	0	0	1	0	0	0	1	0	0	2
991	1	50	37.5	1	1	1	0	0	0	0	0	0	1	0	0	1
992	1	62	21.5	1	1	1	0	0	0	0	0	0	1	0	1	2
993	1	56	25.3515	2	0	1	0	0	0	0	0	0	0	0	0	1
994	1	56	23.8	1	1	1	0	0	0	0	0	0	1	0	0	2
995	1	28	29.0851	1	1	0	0	0	0	0	0	0	1	0	1	1
996	1	42	30.2	1	1	0	0	0	0	0	0	0	1	0	0	2
997	1	72	24.1	1	1	1	0	1	0	0	0	0	0	0	0	2
998	1	61	23	1	1	0	0	0	0	0	0	0	1	0	0	2
999	1	53		1	1	0	0	0	1	0	0	0	1	0	0	1
1000	1	57	26	1	1	0	0	0	0	0	0	0	1	0	0	2
1001	1	42	22.5	1	1	1	0	1	0	0	0	0	1	0	0	2
1002	1	57	22.8	1	1	1	0	1	0	0	0	0	1	0	0	2
1003	1	65	24.6215	1	1	1	0	0	0	0	0	0	0	0	0	1
1004	1	59	24.3	1	1	1	0	1	1	0	1	0	1	0	0	2
1005	1	52	26	2	0	1	0	1	0	0	0	0	0	0	0	2
1006	1	60	27.7	1	1	1	0	0	1	0	0	0	1	0	0	2
1007	1	43	30.1	1	1	0	0	0	0	0	0	0	1	0	0	2
1008	1	60	28.1	1	1	1	0	0	0	0	0	0	0	0	0	2
1009	1	45	22.5	1	1	1	0	0	0	0	0	0	1	1	0	2
1010	1	31	24.2215	1	1	1	0	0	0	0	0	0	0	0	0	1
1011	1	42	26.4	2	0	0	0	0	0	0	0	0	0	1	0	2
1012	1	64	22.9	1	1	1	0	0	0	0	0	0	1	0	0	2
1013	1	58	25.6	1	1	1	0	0	0	0	0	0	1	1	0	2
1014	1	46	24.0614	1	1	1	0	0	0	0	0	0	1	0	0	1
1015	1	50		2	0	1	0	0	1	0	0	0	0	1	0	2
1016	1	62	26.4	1	1	1	0	0	1	0	0	0	1	1	0	2
1017	1	48	26.2	1	1	1	0	0	0	0	0	0	1	0	0	2
1018	1	45	23.2571	2	0	0	0	0	0	0	0	0	0	0	0	1
1019	1	63	25.2	1	1	1	0	0	0	0	0	0	1	0	0	2
1020	1	39	21.7578	1	1	1	0	0	1	0	0	0	1	0	0	1
1021	1	70	28.3	1	1	1	0	1	0	1	0	0	1	0	0	2
1022	1	50	22.9	2	0	1	0	0	0	0	0	0	0	0	0	2
1023	1	70	25.9516	2	0	1	0	0	0	0	0	0	0	0	0	1
1024	1	39	22.4386	1	1	1	0	0	0	0	0	0	1	0	0	1
1025	1	50	23.9	1	1	1	0	0	1	0	0	0	1	0	0	2
1026	1	71		1	1	0	0	0	0	0	0	0	1	0	0	1
1027	1	43	25.5296	1	1	0	0	0	0	0	0	0	1	0	0	1
1028	1	40	20.5693	2	0	1	0	0	0	0	0	0	0	0	0	1
1029	1	57	18.9	1	1	1	0	0	0	0	0	0	0	0	0	2
1030	1	60	28.7	2	0	1	0	0	0	0	0	0	0	0	0	2
1031	1	53	26.3107	1	1	1	0	0	0	0	0	0	1	0	0	1
1032	1	63	22.9	1	1	1	0	0	0	0	0	0	1	0	0	2
1033	1	69	32.9964	1	1	1	0	0	1	0	0	0	1	0	0	1
1034	1	65	23	1	1	1	0	0	0	0	0	0	0	0	0	2
1035	1	65		1	1	1	0	0	0	0	0	0	0	0	0	1
1036	1	44	22.3	1	1	0	0	0	0	0	0	0	0	0	0	2
1037	1	63	23.3	1	1	0	0	0	0	0	0	0	1	0	0	2
1038	1	42	20.5	1	1	1	0	0	0	0	0	0	1	0	0	2
1039	1	57	22.3	2	0	1	0	0	0	0	0	0	0	0	0	2
1040	1	61	29.7878	1	1	1	0	0	1	0	0	0	1	0	0	1
1041	1	31	24.6	1	1	1	0	0	0	0	0	0	0	0	0	2
1042	1	68	24.7	2	0	1	0	0	0	0	0	0	0	0	0	2
1043	1	58	25.8065	1	1	1	0	0	0	0	0	0	0	0	0	1
1044	1	76	27.4416	1	1	1	0	0	0	1	0	0	0	0	0	1
1045	1	46	20.2177	1	1	0	0	0	0	0	0	0	1	0	0	1
1046	1	57	28.5	1	1	0	0	0	1	0	0	0	1	0	1	2
1047	1	47	24.2	1	1	1	0	0	0	0	0	0	1	0	0	2
1048	1	64	20.7	1	1	0	0	0	0	0	0	0	0	1	0	2
1049	1	47	23.7	1	1	1	0	0	0	0	0	0	0	0	0	2
1050	1	44	22.1	1	1	0	0	0	0	0	0	0	0	0	0	2
1051	1	69	24.5	1	1	1	0	0	0	0	0	0	0	0	0	2
1052	1	84	28.3	1	1	1	0	0	0	0	0	0	0	0	0	2
1053	1	64	23.6244	1	1	0	0	0	1	0	0	0	1	0	0	1
1054	1	47	23.4	1	1	0	0	0	0	0	0	0	0	0	0	2
1055	1	53	21.2	2	0	1	0	0	1	0	0	0	0	0	0	2
1056	1	36	27	2	0	1	0	0	0	0	0	0	0	1	0	2
1057	1	55	24.2751	1	1	1	0	0	1	0	0	0	1	0	0	1
1058	1	62	27.4	1	1	1	0	0	0	0	0	0	1	0	0	2
1059	1	59	22.2	2	0	1	0	0	0	0	0	0	0	1	0	2
1060	1	40	21	2	0	1	0	0	0	0	0	0	0	0	0	2
1061	1	81	24.3	1	1	1	0	0	1	0	0	0	1	0	0	2
1062	1	78	22.4	1	1	1	0	1	0	0	0	0	0	1	1	2
1063	1	44	21.4	1	1	1	0	0	0	0	0	0	0	0	0	2
1064	1	48	25.6	1	1	1	0	0	0	0	0	0	1	0	0	2
1065	1	50	24	2	0	1	0	0	0	0	0	0	0	0	0	2
1066	1	59	22.4	1	1	1	0	0	1	0	0	0	1	0	0	2
1067	1	67		1	1	1	0	0	0	0	0	0	1	0	0	2
1068	1	56	23.8375	1	1	1	0	0	0	0	0	0	1	0	0	1
1069	1	53	28.7	1	1	1	0	0	0	0	0	0	1	0	0	2
1070	1	49	20.7612	1	1	1	0	0	1	0	0	0	1	0	0	1
1071	1	55	28.2293	1	1	1	0	0	0	0	0	0	1	0	0	1
1072	1	43	26	1	1	1	0	0	0	0	0	0	1	1	0	2
1073	1	36	23.6713	2	0	0	0	0	0	0	0	0	0	0	0	1
1074	1	42	26.2346	1	1	1	0	0	0	0	0	0	0	1	0	1
1075	1	62	23.6713	1	1	1	0	0	0	0	0	0	1	0	0	1
1076	1	63	24.9	1	1	0	0	0	0	0	0	0	0	0	0	2
1077	1	40		1	1	0	0	0	0	0	0	0	0	1	0	1
1078	1	50	29.4	1	1	1	0	0	0	0	0	0	0	0	0	2
1079	1	59	23.2	2	0	1	0	0	0	0	0	0	0	0	0	2
1080	1	72	26.7	2	0	1	0	0	0	1	0	0	1	0	0	2
1081	1	49	23.4	2	0	1	0	0	1	0	0	0	0	1	0	2
1082	1	67	17.9	1	1	1	1	0	0	0	0	0	0	0	0	2
1083	1	55	20.8	1	1	0	0	0	0	0	0	0	0	0	0	2
1084	1	46	29.7	1	1	0	0	0	0	0	0	0	1	0	0	2
1085	1	71	22.4	1	1	1	0	1	0	0	0	0	0	0	0	2
1086	1	46	24.5115	1	1	0	0	0	0	0	0	0	1	0	0	1
1087	1	62	27.7	2	0	1	0	0	0	0	0	0	0	0	0	2
1088	1	37	22.4458	1	1	1	0	0	0	0	0	0	1	0	0	1
1089	1	65	28.8	1	1	1	0	0	1	0	0	0	1	1	0	2
1090	1	50	23.9	1	1	0	0	0	0	0	0	0	1	0	0	2
1091	1	69	28.1	1	1	1	0	0	1	0	0	0	1	0	0	2
1092	1	48	19.8094	2	0	1	0	0	0	0	0	0	0	0	0	1
1093	1	48	21.6	1	1	0	0	0	0	0	0	0	1	0	0	2
1094	1	60	21.6	1	1	0	0	0	0	0	0	0	0	0	0	2
1095	1	67	30.4	1	1	1	0	0	1	0	0	0	1	0	0	2
1096	1	56	22.3713	1	1	1	0	0	0	0	0	0	1	0	0	1
1097	1	57	18.4	2	0	1	0	0	0	0	0	0	0	0	0	2
1098	1	39	21.6333	1	1	0	0	0	0	0	0	0	1	0	0	1
1099	1	68	19.5	2	0	1	0	0	0	0	0	0	0	0	0	2
1100	1	33	23.7	1	1	1	0	0	0	0	0	0	1	0	0	2
1101	1	53	27.7	1	1	1	0	0	0	0	0	0	0	0	0	2
1102	1	40	24	1	1	1	0	1	0	0	0	0	0	0	0	2
1103	1	45	24.6215	1	1	1	0	0	0	0	0	0	0	0	0	1
1104	1	53	32.3	1	1	1	0	0	0	0	0	0	1	0	0	2
1105	1	49	33	1	1	1	0	0	1	0	0	0	0	0	0	2
1106	1	54	26	1	1	0	0	0	0	0	0	0	0	0	0	2
1107	1	71	21.4692	2	0	1	0	0	0	0	0	0	0	0	0	1
1108	1	59	28.2	1	1	1	0	0	1	0	0	0	1	0	1	2
1109	1	49		2	0	0	0	0	0	0	0	0	0	0	0	2
1110	1	48	20.8	2	0	1	0	0	0	0	0	0	0	1	0	2
1111	1	51	26	2	0	0	0	0	0	0	0	0	0	0	1	2
1112	1	60	27.4416	2	0	1	0	0	0	0	0	0	0	0	0	1
1113	1	57	29.3	1	1	1	0	0	0	0	1	0	1	0	0	2
1114	1	47	23.4	1	1	1	0	0	0	0	0	0	1	0	1	2
1115	1	34	24.4	1	1	0	0	0	0	0	0	0	0	0	0	1
1116	1	46	20.2141	1	1	1	0	0	0	0	0	0	0	0	0	1
1117	1	45	23.5	1	1	1	0	0	0	0	0	0	0	0	0	2
1118	1	48	26.3516	1	1	0	0	0	0	0	0	0	0	0	0	1
1119	1	60	24.6548	1	1	1	0	0	0	0	0	0	1	0	0	1
1120	1	50	21.4077	2	0	1	0	0	0	0	0	0	0	0	0	1
1121	1	64	23.7	1	1	1	0	0	1	0	0	0	1	0	0	2
1122	1	42	21.6585	1	1	0	0	0	0	0	0	0	1	0	0	1
1123	1	49	21.1	2	0	1	0	0	0	0	0	0	0	0	1	2
1124	1	63		2	0	1	0	0	0	0	0	0	0	0	0	1
1125	1	56	25.9516	1	1	1	0	0	1	0	0	0	1	0	0	1
1126	1	65	27.8	1	1	1	0	0	1	0	0	0	0	0	0	2
1127	1	37	25.9	1	1	1	0	1	0	0	0	0	0	1	0	2
1128	1	50	41.7	1	1	1	0	0	0	0	0	0	1	0	0	2
1129	1	73	24.6	1	1	1	0	0	1	0	0	0	1	0	0	2
1130	1	77	29.5525	2	0	1	0	0	0	0	0	0	0	0	0	1
1131	1	52	23.8	2	0	1	0	0	0	0	0	0	0	0	0	2
1132	1	41	24.0346	1	1	1	0	0	0	0	0	0	0	1	0	1
1133	1	47	21.4619	1	1	1	1	0	0	0	0	0	0	0	0	1
1134	1	48	22.4	1	1	1	0	0	0	0	0	0	1	0	0	2
1135	1	69		2	0	1	0	0	1	0	0	0	1	0	0	1
1136	1	41	21.2	1	1	1	0	0	0	0	0	0	1	0	0	2
1137	1	65	28.9	1	1	1	0	0	1	0	0	0	1	0	0	2
1138	1	54		1	1	1	0	0	0	0	0	0	1	0	0	1
1139	1	55	21.6	1	1	0	0	0	0	0	0	0	0	1	0	2
1140	1	48	21.6	2	0	0	0	0	0	0	0	0	0	0	0	2
1141	1	57	28.7	2	0	1	0	0	1	0	0	0	0	0	0	2
1142	1	36	29.5	1	1	1	0	0	0	0	0	0	1	0	0	2
1143	1	46	28.9	1	1	1	0	0	0	0	0	0	1	0	0	2
1144	1	34	24	1	1	1	0	0	0	0	0	0	1	0	0	2
1145	1	55	22.5896	1	1	1	0	0	0	0	0	0	1	0	0	1
1146	1	64	18.4	2	0	1	0	0	0	1	0	0	0	0	0	2
1147	1	30		1	1	1	0	0	0	0	0	0	0	0	0	1
1148	1	33	21.1073	1	1	0	0	0	1	0	0	0	1	0	0	1
1149	1	43	23.5	1	1	0	0	0	0	0	0	0	1	0	0	2
1150	1	63	25.4	1	1	1	0	1	0	0	0	0	1	0	0	2
1151	1	58	23.0546	1	1	1	0	0	0	0	0	0	1	0	0	1
1152	1	56	26.1	1	1	1	0	0	0	0	0	0	1	0	0	2
1153	1	74	25.2826	2	0	1	0	0	1	0	0	0	0	0	1	1
1154	1	53	21.9	1	1	1	0	0	0	0	0	0	1	0	1	2
1155	1	59	21.9713	1	1	1	0	0	0	0	0	0	1	0	0	1
1156	1	33	26.4	1	1	0	0	0	0	0	0	0	0	0	0	2
1157	1	53	22.6753	1	1	1	0	0	1	0	0	0	1	0	0	1
1158	1	72	29.4	1	1	1	0	0	1	1	0	0	1	0	0	2
1159	1	70	28.2	2	0	1	0	0	0	0	0	0	0	0	0	2
1160	1	35	24.2	1	1	1	0	0	0	0	0	0	1	0	0	2
1161	1	62	19.9312	2	0	1	0	0	0	0	0	0	0	0	0	1
1162	1	38	22	1	1	0	0	0	0	0	0	0	1	0	0	2
1163	1	59	19.3	1	1	1	0	0	0	0	0	0	0	0	0	2
1164	1	39	25.6	2	0	0	0	0	0	0	0	0	0	0	0	2
1165	1	58	21.8776	1	1	1	0	0	0	1	0	0	1	0	0	1
1166	1	62	27.1	2	0	0	0	0	1	0	0	0	0	1	0	2
1167	1	73	23.5	1	1	0	0	0	1	0	0	0	1	0	0	2
1168	1	63	33	1	1	1	0	0	0	0	0	0	1	0	0	2
1169	1	51	20.8	1	1	0	0	0	0	0	0	0	1	0	0	2
1170	1	64	23.7067	2	0	1	0	0	0	0	0	0	0	1	0	1
1171	1	72	25.2493	1	1	1	0	0	0	0	0	0	1	0	1	1
1172	1	44	24.2	1	1	1	0	0	0	0	0	0	1	0	0	2
1173	1	49	22	1	1	0	0	0	0	0	0	0	1	0	0	2
1174	1	44	20.8986	1	1	1	0	0	0	0	0	0	1	1	0	1
1175	1	33		1	1	0	0	0	0	0	0	0	0	0	0	1
1176	1	60		2	0	1	0	0	0	0	0	0	0	1	0	1
1177	1	53	27.5	1	1	1	0	1	0	0	0	0	1	0	0	2
1178	1	64	26	1	1	1	0	0	0	0	0	0	1	0	0	2
1179	1	49	27.2	2	0	1	0	0	0	0	0	0	0	0	0	2
1180	1	69	23.5911	2	0	0	0	0	1	0	0	0	1	0	0	1
1181	1	42	21.7593	1	1	1	0	0	0	0	0	0	0	0	0	1
1182	1	49	27.8	1	1	1	0	0	0	0	0	0	1	0	0	2
1183	1	66	19.3625	1	1	1	0	0	0	0	0	0	1	0	0	1
1184	1	70	21.3	2	0	1	0	0	0	0	0	0	0	0	0	2
1185	1	61	28.0817	1	1	1	0	0	0	0	0	0	1	0	0	1
1186	1	48	31.8339	1	1	0	0	0	0	0	0	0	1	0	0	1
1187	1	57	24.0346	2	0	1	0	0	1	0	0	0	0	0	0	1
1188	1	50	27.6	1	1	1	0	0	0	0	0	0	1	0	0	2
1189	1	44	18.9	1	1	1	0	0	1	0	0	0	1	0	0	2
1190	1	52	21.6	1	1	1	0	0	0	0	0	0	1	0	0	2
1191	1	52	30.1	1	1	1	0	1	0	0	0	0	1	0	0	2
1192	1	37	22.8913	1	1	1	0	0	0	0	0	0	0	0	0	1
1193	1	48	27.4	2	0	1	0	0	1	0	0	0	0	0	0	2
1194	1	59	18.3	1	1	0	0	0	0	0	0	0	1	0	0	2
1195	1	26	22	1	1	0	0	0	0	0	0	0	1	0	0	2
1196	1	47	26.7	1	1	0	0	0	0	0	0	0	1	0	0	2
1197	1	56	20.4	1	1	0	0	0	0	0	0	0	0	0	0	2
1198	1	43	27.5	1	1	1	0	0	0	0	0	0	1	0	0	2
1199	1	51	21.2	1	1	1	0	0	1	0	0	0	1	0	1	2
1200	1	61	30.1056	1	1	1	0	0	0	0	0	0	1	0	0	1
1201	1	68	20.6	1	1	1	0	0	0	0	0	0	1	0	0	2
1202	1	59	23.9	1	1	1	0	0	0	0	0	0	1	0	0	2
1203	1	62	23.4	2	0	0	0	0	0	0	0	0	0	0	1	2
1204	1	49	27.4	1	1	0	0	0	0	0	0	0	1	0	0	2
1205	1	47	22.1	1	1	0	0	0	0	0	0	0	1	0	0	2
1206	1	46	41.5225	1	1	1	0	0	1	0	0	0	1	1	0	1
1207	1	52	22.4317	1	1	0	0	0	0	0	0	0	1	0	0	1
1208	1	50	26.3516	1	1	1	0	0	0	0	0	0	0	0	0	1
1209	1	28	25.377	1	1	0	0	0	0	0	0	0	1	0	0	1
1210	1	57	25.7	1	1	0	0	0	0	0	0	0	0	0	0	2
1211	1	51	23.2571	1	1	1	0	0	1	0	0	0	1	0	0	1
1212	1	48	20.6	1	1	0	0	0	0	0	0	0	0	0	0	2
1213	1	51	29.3658	1	1	1	0	0	0	0	0	0	0	0	0	1
1214	1	74	22.3363	2	0	1	0	0	0	1	0	0	0	0	0	1
1215	1	53	28.7447	1	1	0	0	0	0	0	0	0	0	0	0	1
1216	1	74	19.8141	2	0	0	0	1	0	0	0	0	1	0	0	1
1217	1	62	18.4	2	0	1	0	0	0	0	0	0	0	0	0	2
1218	1	49	23.7	1	1	1	0	0	0	0	0	0	1	0	0	2
1219	1	67	26.1224	1	1	1	0	0	0	0	0	0	1	0	0	1
1220	1	51	24.4473	2	0	1	0	0	0	0	0	0	0	0	1	1
1221	1	66	24.8898	1	1	1	0	0	0	0	0	0	1	0	0	1
1222	1	43	25.4	1	1	1	0	0	0	0	0	0	0	0	0	2
1223	1	62	27.4	2	0	0	0	0	0	0	0	0	0	0	0	2
1224	1	47	23.9	2	0	1	0	0	1	0	0	0	0	0	0	2
1225	1	59	23.3	1	1	1	0	0	1	0	0	0	1	0	0	2
1226	1	43	25.3	1	1	1	0	0	0	0	0	0	1	0	0	2
1227	1	54	30.9	1	1	1	0	0	0	0	0	0	1	0	0	2
1228	1	45	22.4913	1	1	1	0	0	0	0	0	0	0	1	0	1
1229	1	64	29.7	1	1	1	0	0	0	0	0	0	1	0	0	2
1230	1	43	30	1	1	1	0	0	0	0	0	0	1	0	0	2
1231	1	43	24.4646	2	0	1	0	0	0	0	0	0	0	0	0	1
1232	1	44	27.9	1	1	1	0	0	0	0	0	0	0	0	0	2
1233	1	69	21.7	2	0	1	0	0	1	0	0	0	0	1	0	2
1234	1	58	21.3	1	1	1	0	1	0	0	0	0	1	0	0	2
1235	1	72	22.5	1	1	1	0	0	0	0	0	0	0	0	0	2
1236	1	68	23.43	2	0	1	0	0	0	0	0	0	0	0	0	1
1237	1	67	21.5	1	1	1	0	0	0	0	0	0	1	0	0	2
1238	1	78	24.7	1	1	1	0	0	0	0	0	0	0	0	0	2
1239	1	35	22.5	1	1	0	0	0	0	0	0	0	1	0	0	2
1240	1	51	27.1809	1	1	1	0	0	0	0	0	0	0	0	0	1
1241	1	63	19.4	1	1	0	0	0	1	0	0	0	1	1	1	2
1242	1	41	27.8077	2	0	1	0	0	0	0	0	0	0	0	0	1
1243	1	49		1	1	0	0	0	0	0	0	0	0	0	1	1
1244	1	45	24.6215	1	1	1	0	0	0	0	0	0	1	0	0	1
1245	1	53	24.1	1	1	0	0	1	0	0	0	0	0	1	0	2
1246	1	47	23.4	2	0	1	0	0	0	0	0	0	0	0	0	2
1247	1	72	30.9	1	1	1	0	0	1	1	0	0	1	0	0	2
1248	1	44	24.6	1	1	1	0	0	0	0	0	0	1	0	0	2
1249	1	54		1	1	0	0	0	0	0	0	0	1	0	0	1
1250	1	59	24.1	1	1	1	0	1	0	0	0	0	1	0	0	2
1251	1	55	29.1	1	1	1	0	0	0	0	0	0	0	1	0	2
1252	1	38	19.8791	1	1	1	0	0	0	0	0	0	1	0	0	1
1253	1	58	21.1	2	0	1	0	0	0	0	0	0	0	0	0	2
1254	1	61	23.6	1	1	1	0	0	1	0	0	0	1	0	0	2
1255	1	38	21.7181	1	1	1	0	0	1	0	1	0	1	0	0	1
1256	1	54	27.0436	2	0	1	0	0	0	0	0	0	0	0	0	1
1257	1	57	23.2	2	0	1	0	0	0	0	0	0	0	1	0	2
1258	1	46	22.0386	2	0	1	0	0	0	0	0	0	0	0	0	1
1259	1	72	22.7	1	1	1	0	0	0	0	0	0	1	0	0	2
1260	1	51	21.5	2	0	0	0	0	1	0	0	0	0	0	0	2
1261	1	53	20.9572	2	0	1	0	0	0	0	0	0	0	0	0	1
1262	1	67	20.7	2	0	1	0	0	0	0	0	0	0	0	0	2
1263	1	65	24.612	1	1	1	0	0	0	0	0	0	0	0	0	1
1264	1	59	21.1	1	1	1	0	0	0	0	0	0	0	0	0	2
1265	1	48	24.3	1	1	1	0	0	0	0	0	0	1	0	0	2
1266	1	64	22.9	2	0	1	0	0	0	0	0	0	0	0	0	2
1267	1	58	22.9	1	1	1	0	0	0	0	0	0	1	0	0	2
1268	1	52	31.1419	1	1	1	0	0	0	1	0	0	0	0	0	1
1269	1	51	23.7	2	0	1	0	0	1	0	0	0	1	0	0	2
1270	1	77	17.9931	2	0	1	1	0	0	0	0	0	0	0	0	1
1271	1	37	29.8	1	1	1	0	0	0	0	0	0	1	0	0	2
1272	1	28	23.6614	1	1	0	0	0	0	0	0	0	0	0	0	1
1273	1	50	31.7	1	1	1	0	0	0	0	0	0	0	0	0	2
1274	1	43	20.9572	2	0	1	0	0	0	0	0	0	0	0	0	1
1275	1	55	23.939	1	1	1	0	0	0	0	0	0	0	0	0	1
1276	1	50	26.3516	1	1	1	0	0	0	0	0	0	1	0	0	1
1277	1	60	34.2	1	1	1	0	0	0	0	0	0	0	0	0	2
1278	1	69	29.1	1	1	1	0	0	0	0	0	0	1	1	0	2
1279	1	39	19.337	1	1	0	0	0	0	0	0	0	1	1	0	1
1280	1	41		1	1	1	0	0	0	0	0	0	0	1	1	1
1281	1	58	23.6713	2	0	1	0	0	0	0	0	0	0	0	0	1
1282	1	30	22.4396	1	1	0	0	0	0	0	0	0	0	0	0	1
1283	1	48	23	1	1	1	0	0	1	0	0	0	1	0	0	2
1284	1	46	29.0253	1	1	0	0	0	1	0	0	0	1	0	0	1
1285	1	52	25.1	1	1	1	0	0	0	0	0	0	1	0	0	2
1286	1	74	28.7447	2	0	1	0	0	0	0	0	0	0	0	0	1
1287	1	77	24.0614	2	0	1	0	0	0	0	0	0	0	0	0	1
1288	1	46	24.974	1	1	1	0	0	0	0	0	0	1	0	0	1
1289	1	45	22.921	1	1	0	0	0	0	0	1	0	1	0	0	1
1290	1	46	27	1	1	1	0	0	0	0	0	0	1	1	0	2
1291	1	47	24.1115	1	1	1	0	0	0	0	0	0	0	1	0	1
1292	1	73	27.5	1	1	1	0	0	0	0	0	0	0	1	0	2
1293	1	60	27	1	1	1	0	0	0	0	0	0	1	0	0	2
1294	1	43		1	1	1	0	0	0	0	0	0	1	0	0	1
1295	1	41	27.8	1	1	1	0	0	0	0	0	0	1	1	0	2
1296	1	81	23.3	1	1	1	0	0	1	0	0	0	1	0	0	2
1297	1	38	23.4	1	1	1	0	0	0	0	0	0	1	0	0	2
1298	1	66	26.7327	2	0	1	0	0	0	0	0	0	0	0	0	1
1299	1	58		2	0	1	0	1	0	0	0	0	0	0	0	1
1300	1	43	25.2	1	1	1	0	0	0	0	0	0	0	1	0	2
1301	1	34	24.968	1	1	1	0	0	0	0	0	0	1	0	0	1
1302	1	67	27.1755	1	1	0	0	0	0	0	0	0	1	0	0	1
1303	1	64	23.6713	1	1	1	0	0	0	0	0	0	1	1	0	1
1304	1	33	23.8	1	1	0	0	0	0	0	1	0	0	0	0	2
1305	1	60	22.9	1	1	0	0	0	0	0	0	0	1	0	0	2
1306	1	46	23.5834	1	1	0	0	0	0	0	0	0	0	0	0	1
1307	1	65	23.44	2	0	1	0	0	0	0	0	0	0	0	0	1
1308	1	48	26.3107	2	0	1	0	0	0	0	0	0	0	0	0	1
1309	1	64	21.1612	1	1	1	0	0	1	0	0	0	1	0	0	1
1310	1	65	26.5224	2	0	1	0	0	0	0	0	0	0	0	0	1
1311	1	51	28.9	1	1	1	0	0	0	0	0	0	1	0	0	2
1312	1	29	24.5	1	1	0	0	0	0	0	0	0	1	0	1	2
1313	1	46	27.7	1	1	1	0	0	0	0	0	0	1	0	0	2
1314	1	59	28.5	1	1	1	0	0	0	0	0	0	0	0	0	2
1315	1	47	26.4	1	1	1	0	0	0	0	0	0	1	0	0	2
1316	1	43	26.1224	1	1	0	0	0	0	0	0	0	1	0	0	1
1317	1	59	20.5	1	1	1	0	0	0	0	0	0	1	0	0	2
1318	1	72	24.6215	2	0	1	0	0	0	0	0	0	0	0	0	1
1319	1	33	24.7934	1	1	0	0	0	0	0	1	0	0	0	0	1
1320	1	56	25	1	1	0	0	0	1	0	0	0	1	0	0	2
1321	1	60		1	1	1	0	0	0	0	0	0	1	0	0	1
1322	1	50	22	2	0	1	0	0	0	0	0	0	0	0	0	2
1323	1	72	25.7906	1	1	0	0	0	0	0	0	0	1	0	0	1
1324	1	61	23.3	1	1	1	0	0	0	0	0	0	1	1	0	2
1325	1	53	23.1834	2	0	0	0	0	0	0	0	0	0	0	0	1
1326	1	50	23.4	1	1	1	0	0	0	0	0	0	1	0	0	2
1327	1	50	21	1	1	1	0	0	0	0	0	0	0	0	0	2
1328	1	60	28.706	2	0	1	0	0	0	0	0	0	0	0	0	1
1329	1	53	25.5	2	0	1	0	0	0	0	0	0	0	0	0	2
1330	1	69	27.2	1	1	1	0	1	0	0	0	0	1	1	0	2
1331	1	72	33.1	1	1	1	0	0	0	0	0	0	1	0	0	2
1332	1	53	17.8	1	1	1	0	0	1	0	0	0	0	0	0	2
1333	1	47	29.321	1	1	1	0	0	0	0	0	0	1	0	0	1
1334	1	48	28.4	1	1	1	0	0	0	0	0	0	1	0	0	2
1335	1	34	26.6	2	0	1	0	0	0	0	0	0	0	1	0	2
1336	1	62	22.275	2	0	1	0	0	0	0	0	0	0	0	0	1
1337	1	48		1	1	1	0	0	0	0	0	0	1	0	0	1
1338	1	27	24.7	2	0	0	0	0	0	0	1	0	0	1	0	2
1339	1	48	22.9896	1	1	1	0	0	0	0	0	0	0	0	0	1
1340	1	55	23.1	1	1	1	0	1	0	0	0	0	0	0	0	2
1341	1	51	25.5588	1	1	1	0	0	0	0	0	0	0	0	0	1
1342	1	44	23.7	1	1	1	0	0	0	0	0	0	1	0	0	2
1343	1	67	22.1181	1	1	1	0	0	1	0	0	0	1	0	0	1
1344	1	49	25.4	1	1	1	0	0	0	0	0	0	1	0	0	2
1345	1	58	24.2123	1	1	1	0	0	1	0	0	0	1	0	1	1
1346	1	60	21.8692	1	1	0	0	0	1	0	0	0	1	0	0	1
1347	1	50	23.43	1	1	1	0	0	0	0	0	0	0	0	0	1
1348	1	53	24.1	1	1	1	0	0	1	0	0	0	1	0	0	2
1349	1	45	24.6	1	1	0	0	0	0	0	0	0	1	0	0	2
1350	1	77	26.4	1	1	0	0	0	0	0	0	0	1	0	0	2
1351	1	43	20.2	1	1	1	0	0	0	0	0	0	1	1	0	2
1352	1	66	36.3375	1	1	1	0	0	0	0	0	0	1	0	0	1
1353	1	49	20.9	1	1	1	1	0	1	0	0	0	1	0	0	2
1354	1	69	24.3	1	1	0	0	0	0	0	0	0	1	0	0	2
1355	1	53	19.8	2	0	1	0	0	0	0	0	0	0	0	0	2
1356	1	64		1	1	1	0	0	0	0	0	0	1	0	0	1
1357	1	48		1	1	1	0	0	0	0	0	0	0	0	0	1
1358	1	66	23.8075	2	0	1	0	0	0	0	0	0	0	0	0	1
1359	1	48	28.4	2	0	1	0	0	0	0	0	0	0	0	0	2
1360	1	53	28.4	1	1	1	1	0	0	0	0	0	1	1	0	2
1361	1	40	21.3593	1	1	1	0	0	1	0	0	0	1	0	0	1
1362	1	48	22.4913	1	1	0	0	0	1	0	0	0	1	0	0	1
1363	1	42	21.4937	2	0	0	0	0	0	0	0	0	0	0	0	1
1364	1	53	28.2	1	1	1	0	0	0	0	0	0	1	0	0	2
1365	1	47	23.3844	2	0	1	0	0	0	0	0	0	0	0	0	1
1366	1	62	22.3713	1	1	1	0	0	0	0	0	0	0	0	0	1
1367	1	57	20.5	1	1	1	0	0	0	0	0	0	0	0	0	2
1368	1	55	27.7	1	1	1	0	0	0	0	0	0	1	0	0	2
1369	1	58	26	1	1	0	0	0	1	0	0	0	0	0	0	2
1370	1	45	27.3	2	0	1	0	0	0	0	0	0	0	0	0	2
1371	1	42	23.4375	1	1	1	0	1	0	1	1	0	1	0	0	1
1372	1	50	24.8898	2	0	1	0	0	0	0	0	0	0	0	0	1
1373	1	43	27.386	1	1	1	0	0	0	0	0	0	1	0	0	1
1374	1	50	21.6	1	1	0	0	0	0	0	0	0	0	1	0	2
1375	1	39	21.0485	1	1	1	0	0	0	0	0	0	1	0	0	1
1376	1	52	22.4913	2	0	1	0	0	0	0	0	0	1	0	0	1
1377	1	57	22.2	1	1	1	0	0	0	0	1	0	1	0	0	2
1378	1	50	26	2	0	1	0	0	0	0	0	0	0	0	0	2
1379	1	63	23.9	1	1	1	0	0	0	0	0	0	1	0	0	2
1380	1	37	20.3	1	1	1	0	0	0	0	0	0	1	0	0	2
1381	1	76	24.5	1	1	1	0	0	1	0	0	0	1	0	0	2
1382	1	58	20.5	1	1	1	0	0	0	0	0	0	1	0	0	2
1383	1	74	27.4	1	1	1	0	0	0	0	0	0	1	0	0	2
1384	1	58	31.3917	1	1	1	0	0	1	0	0	0	1	0	0	1
1385	1	49	24.3	1	1	0	0	0	0	0	0	0	1	0	0	2
1386	1	45	27.8	2	0	1	0	0	0	0	0	0	0	0	0	2
1387	1	56	22.9	1	1	0	0	0	0	0	0	0	1	0	0	2
1388	1	52	28.0817	1	1	1	0	0	0	0	0	0	1	0	0	1
1389	1	51	26.2	1	1	1	0	0	0	0	0	0	0	0	0	2
1390	1	41	30.1	1	1	0	0	0	0	0	0	0	1	0	0	2
1391	1	71	26	1	1	1	0	0	0	0	0	0	1	0	0	2
1392	1	44	22.5	1	1	0	0	0	0	0	0	0	1	0	0	2
1393	1	44	19.452	1	1	0	0	0	0	0	0	0	0	0	0	1
1394	1	55	23.7	1	1	1	0	0	0	0	0	0	1	0	0	2
1395	1	55	20.8	1	1	1	0	0	0	0	0	0	1	0	0	2
1396	1	54	28.4	1	1	1	0	0	0	0	0	0	1	0	0	2
1397	1	46	27.0667	1	1	0	0	0	0	0	0	0	1	0	0	1
1398	1	65	28.7	1	1	1	0	0	0	0	0	0	0	0	0	2
1399	1	61	23.2	1	1	1	0	0	0	0	0	0	0	0	1	2
1400	1	46	23	1	1	1	0	0	0	0	0	0	1	1	1	2
1401	1	41	26.5731	1	1	0	0	0	0	0	0	0	0	0	0	1
1402	1	55	23.4	2	0	0	0	0	1	0	0	0	1	0	0	2
1403	1	76	30.0712	1	1	0	0	0	0	0	0	0	0	0	0	1
1404	1	67	25.2595	1	1	1	0	0	0	0	0	0	0	0	0	1
1405	1	54	29.1	2	0	1	0	0	0	0	0	0	0	0	0	2
1406	1	73	22.1	1	1	1	0	0	1	0	0	0	1	0	0	2
1407	1	75	23.4	2	0	1	0	0	1	0	0	0	0	0	0	2
1408	1	49	27.4416	1	1	1	0	0	0	0	0	0	1	0	0	1
1409	1	30	23.9	1	1	0	0	0	0	0	0	0	1	0	0	2
1410	1	64	23.3067	1	1	1	0	0	0	0	0	0	1	0	0	1
1411	1	62	24.7824	1	1	1	0	0	0	0	0	0	1	0	0	1
1412	1	60	23.1	2	0	1	0	0	1	0	0	0	0	0	0	2
1413	1	51	32.3	1	1	0	0	0	0	0	0	0	0	0	0	2
1414	1	55	20.4	1	1	0	0	0	0	0	0	0	0	1	0	2
1415	1	57	25.4657	2	0	1	0	0	0	0	0	0	0	0	1	1
1416	1	39	22	2	0	1	0	0	0	0	0	0	1	0	0	2
1417	1	59	24.2123	1	1	0	0	0	0	0	0	0	1	0	0	1
1418	1	49	31.1419	1	1	1	0	0	0	0	0	0	1	1	0	1
1419	1	55	21.5	1	1	1	0	0	0	0	0	0	1	0	0	2
1420	1	49	21.1	1	1	1	0	0	0	0	0	1	0	0	0	2
1421	1	44	22.9	1	1	1	0	0	0	0	0	0	1	0	0	2
1422	1	70	27.5482	1	1	1	0	0	1	0	0	0	1	0	0	1
1423	1	62	26.7755	2	0	0	0	0	0	0	0	0	0	0	0	1
1424	1	61	18.4	1	1	0	0	0	0	0	0	0	0	0	0	2
1425	1	55	23.8375	2	0	0	0	0	0	0	0	0	0	0	0	1
1426	1	53	23.9	2	0	0	0	1	0	0	0	0	0	0	0	2
1427	1	46	24.2	2	0	1	0	0	0	0	0	0	0	0	0	2
1428	1	41	25	1	1	0	0	0	0	0	0	0	0	1	0	2
1429	1	53	22.4	1	1	1	0	0	0	0	0	0	1	0	0	2
1430	1	33		1	1	1	0	0	0	0	0	0	1	0	0	1
1431	1	55	21.4	1	1	1	0	0	0	0	0	0	0	0	0	2
1432	1	50	22.5453	1	1	1	0	0	0	0	0	0	1	0	0	1
1433	1	47	20.7612	1	1	0	0	0	0	0	0	0	1	0	0	1
1434	1	44	21.1612	1	1	1	0	0	1	0	0	0	1	0	0	1
1435	1	47	24.2367	1	1	1	0	0	0	0	0	0	1	0	0	1
1436	1	52	24.9	1	1	1	0	0	0	0	0	1	1	0	0	2
1437	1	30	23.3854	1	1	0	0	0	0	0	0	0	1	0	0	1
1438	1	69	24.2215	1	1	1	0	0	0	0	0	0	0	0	0	1
1439	1	53	20.2352	1	1	1	0	0	0	0	0	0	0	0	0	1
1440	1	62	26.3329	1	1	1	0	0	0	0	0	0	0	0	0	1
1441	1	47	27.9	1	1	1	0	0	0	0	0	0	1	0	0	2
1442	1	85	26.4	1	1	1	0	0	1	0	0	0	1	0	0	2
1443	1	44	23.6735	1	1	0	0	0	0	0	0	0	1	0	0	1
1444	1	55	21.4533	1	1	1	0	0	0	0	0	0	1	0	0	1
1445	1	67	27.4416	1	1	0	0	0	1	0	0	0	1	0	0	1
1446	1	54	26.6	1	1	1	0	0	0	0	0	0	1	0	1	2
1447	1	48	25.7812	1	1	1	0	0	0	0	0	0	1	0	0	1
1448	1	56	31.1	1	1	1	0	0	0	0	0	0	1	1	0	2
1449	1	62	23.03	1	1	1	0	0	0	0	0	0	1	0	0	1
1450	1	46		1	1	1	0	0	1	0	0	0	1	0	0	1
1451	1	72	17.713	2	0	1	0	0	0	0	0	0	0	1	0	1
1452	1	58	33.9	1	1	0	0	0	0	0	0	0	1	0	0	2
1453	1	70	22.5	1	1	1	0	0	0	0	0	0	0	0	0	2
1454	1	64	23.6	1	1	1	0	0	0	0	0	0	1	0	0	2
1455	1	60	25.2	1	1	1	0	0	0	0	0	0	1	0	0	2
1456	1	51	21.8844	1	1	0	0	0	0	0	0	0	1	0	0	1
1457	1	47	19.487	1	1	1	0	0	0	0	0	0	1	0	0	1
1458	1	37	27.6	1	1	1	0	0	0	0	0	0	0	0	0	2
1459	1	64	23.8	1	1	1	0	0	0	0	0	0	1	0	0	2
1460	1	43		1	1	1	0	0	1	0	0	0	1	0	0	1
1461	1	40	20.8117	1	1	1	0	0	0	0	0	0	0	0	0	1
1462	1	43	27.6173	1	1	1	0	0	0	0	0	0	1	0	0	1
1463	1	59	25.2	1	1	0	0	0	0	0	0	0	1	0	0	2
1464	1	42	26.5731	1	1	0	0	0	0	0	0	0	0	0	0	1
1465	1	84		1	1	1	0	0	1	0	0	0	1	0	0	1
1466	1	53	19.6052	1	1	1	0	0	0	0	0	0	0	1	0	1
1467	1	48	29.4	1	1	1	0	0	1	0	0	0	1	0	0	2
1468	1	59	25.8028	1	1	1	0	0	0	0	0	0	0	0	0	1
1469	1	60	21.9713	1	1	1	0	1	0	1	0	0	0	0	0	1
1470	1	63	21.7	1	1	1	0	0	1	0	0	0	1	0	0	2
1471	1	66	26	1	1	0	0	0	0	0	0	0	1	0	0	2
1472	1	67	24.2215	1	1	1	0	1	0	0	0	0	1	0	0	1
1473	1	67	29.9	1	1	0	0	0	1	0	0	0	1	0	0	2
1474	1	42	27.3	2	0	1	0	0	0	0	0	0	1	0	0	2
1475	1	50	24.6548	1	1	1	0	0	0	0	0	0	0	0	0	1
1476	1	55		1	1	1	0	0	0	0	0	0	1	0	0	1
1477	1	54	30.4	1	1	1	0	0	0	0	0	0	1	0	0	2
1478	1	43	23.5	2	0	1	0	0	0	0	0	0	0	0	0	2
1479	1	73	21.4	1	1	1	0	0	0	0	0	0	1	0	0	2
1480	1	52	22.8	1	1	0	0	0	0	0	0	0	1	0	0	2
1481	1	50	22	1	1	1	0	0	0	0	0	0	1	0	0	2
1482	1	67	29	1	1	0	0	0	1	0	0	0	1	0	0	2
1483	1	29	22.4913	1	1	0	0	0	0	0	0	0	1	0	0	1
1484	1	64	27.7	1	1	1	0	0	0	0	0	0	0	0	0	2
1485	1	64	26.2	1	1	1	0	0	0	0	0	0	1	0	0	2
1486	1	47	28	1	1	1	0	0	0	1	0	0	0	0	0	2
1487	1	41	24.8	1	1	0	0	0	0	0	0	0	0	0	0	2
1488	1	24	18.8	2	0	0	0	0	0	0	1	0	0	1	0	2
1489	1	39	26	1	1	1	0	0	0	0	0	0	0	0	0	2
1490	1	46	25.4	2	0	1	0	0	0	0	0	0	0	0	0	2
1491	1	59	25.4	1	1	1	0	0	0	0	0	0	1	0	0	2
1492	1	38	24.8898	1	1	0	0	0	0	0	0	0	0	0	0	1
1493	1	65	24.9	1	1	1	0	0	0	0	0	0	1	0	0	2
1494	1	48		2	0	1	0	0	0	0	0	0	0	0	0	1
1495	1	41	25.3	1	1	1	0	0	0	0	0	0	0	0	0	2
1496	1	58	26.8	1	1	1	0	0	0	0	0	0	1	0	0	2
1497	1	71	32.3	1	1	0	0	0	0	0	0	0	0	0	0	2
1498	1	56	23.5	1	1	1	0	0	0	0	0	0	1	0	0	2
1499	1	52	23.9	1	1	1	0	0	0	0	0	0	1	1	1	2
1500	1	65	21.5	1	1	1	0	0	0	0	0	0	1	0	0	2
1501	1	74	30.1	1	1	1	0	0	0	0	0	0	0	0	0	2
1502	1	43	23.7	2	0	0	0	0	0	0	0	0	0	0	0	2
1503	1	59	24.1	1	1	1	0	0	1	0	0	0	1	0	0	2
1504	1	55	29.4548	2	0	1	0	0	0	0	0	0	0	0	0	1
1505	1	45	21	1	1	1	0	0	0	0	0	0	1	1	0	2
1506	1	53	22.9	2	0	1	0	0	0	0	0	0	0	0	0	2
1507	1	67	31.1	1	1	1	0	0	0	0	0	0	0	0	0	2
1508	1	50	26.3516	1	1	1	0	0	0	0	0	0	0	1	0	1
1509	1	46	22.9	1	1	0	0	0	0	0	0	0	1	0	0	2
1510	1	63	25.1	1	1	1	0	0	0	0	0	0	1	0	0	2
1511	1	59	27.8717	1	1	1	0	0	0	0	0	0	1	0	0	1
1512	1	78	27.1755	1	1	1	0	0	0	0	0	0	1	1	1	1
1513	1	52	25.1	2	0	0	0	0	0	0	0	0	0	0	0	2
1514	1	31	22.4173	2	0	1	0	0	0	0	0	0	0	1	0	1
1515	1	65	31.4	1	1	0	0	0	0	0	0	0	0	0	0	2
1516	1	40	25.9516	1	1	0	0	0	0	0	1	0	1	0	0	1
1517	1	68	22.2222	2	0	1	0	0	1	0	0	0	1	0	0	1
1518	1	85	21.8	1	1	1	0	1	1	1	0	0	1	0	0	2
1519	1	45	30.2	1	1	0	0	0	0	0	0	0	0	1	0	2
1520	1	65	28.1177	2	0	1	0	0	0	0	0	0	0	0	0	1
1521	1	53	27.7	1	1	1	0	0	0	0	0	0	0	0	0	2
1522	1	55	26.0489	1	1	1	0	0	0	0	0	0	1	0	0	1
1523	1	39	23.6614	2	0	0	0	0	0	0	0	0	0	0	0	1
1524	1	49		1	1	1	0	0	0	0	0	0	1	0	0	1
1525	1	50	26.4	1	1	1	0	0	0	0	0	0	1	0	0	2
1526	1	76	21.1	1	1	0	0	0	0	0	0	0	1	1	0	2
1527	1	50	22.4913	1	1	0	0	0	0	0	0	0	0	0	0	1
1528	1	73	22.1003	1	1	1	0	0	0	0	0	0	1	0	0	1
1529	1	38	28	1	1	0	0	0	0	0	0	0	1	0	0	2
1530	1	35	26.8745	1	1	0	0	0	0	0	0	0	1	0	0	1
1531	1	54	29.0548	1	1	1	0	0	0	0	0	0	1	0	0	1
1532	1	45	22	1	1	1	0	0	0	0	0	0	1	0	0	2
1533	1	52	27.1	1	1	1	0	0	0	0	0	0	1	0	0	2
1534	1	36	21.8	2	0	0	0	0	0	0	0	0	1	0	0	2
1535	1	48	22.8396	1	1	1	0	0	0	0	0	0	0	1	0	1
1536	1	84	24.4898	1	1	1	0	1	0	0	0	0	1	0	0	1
1537	1	54	21.7	2	0	1	0	0	0	0	0	0	0	0	0	2
1538	1	36	29.1	1	1	1	0	0	0	0	0	0	0	0	0	2
1539	1	65	24	1	1	1	0	0	1	0	0	0	1	0	0	2
1540	1	60	28.4	2	0	1	0	1	0	0	0	0	0	0	0	2
1541	1	55	30.4367	1	1	1	0	0	0	0	0	0	0	0	0	1
1542	1	52	29.1	1	1	1	0	0	0	0	0	0	1	0	0	2
1543	1	60	32.7	1	1	1	0	0	0	0	0	0	1	0	0	2
1544	1	53	22.8571	1	1	1	0	0	0	0	0	0	0	0	0	1
1545	1	76	28	1	1	1	0	0	0	0	0	0	0	0	0	2
1546	1	60	27.4	2	0	1	0	1	0	0	0	0	0	1	0	2
1547	1	46	23.9	1	1	1	0	0	0	0	0	0	1	0	0	2
1548	1	47	29.4118	2	0	0	0	0	0	0	0	0	0	0	0	1
1549	1	71	27.4552	2	0	1	0	0	0	0	0	0	0	0	0	1
1550	1	71	23.2	2	0	0	0	0	1	0	0	0	0	0	0	2
1551	1	51	27.2386	2	0	0	0	0	0	0	0	0	0	0	0	1
1552	1	56	18.8	1	1	1	0	0	0	0	0	0	0	0	0	2
1553	1	35	22	1	1	1	0	0	0	1	0	0	0	1	0	2
1554	1	42	29.7	1	1	0	0	0	0	0	0	0	0	0	0	2
1555	1	55	24.2445	1	1	1	0	0	1	0	0	0	1	0	0	1
1556	1	67		2	0	1	0	0	0	0	0	0	0	1	0	2
1557	1	59	22.9	1	1	1	0	0	0	0	0	0	1	0	0	2
1558	1	55	22.6	1	1	0	0	0	0	0	0	0	1	1	0	2
1559	1	56	21.3573	1	1	1	0	0	0	0	0	0	0	0	0	1
1560	1	68		1	1	0	0	0	1	0	1	0	1	0	0	1
1561	1	56	26.4	1	1	1	0	0	0	0	0	0	1	0	0	2
1562	1	58	21.9	1	1	0	0	0	0	0	0	0	0	1	0	2
1563	1	50	21.5073	2	0	1	0	0	0	0	0	0	0	1	0	1
1564	1	74	27.9	1	1	0	0	0	1	0	0	0	0	0	0	2
1565	1	52	28.7737	1	1	1	0	0	0	0	0	0	0	0	0	1
1566	1	63	28.0095	1	1	0	0	0	0	0	0	0	1	0	0	1
1567	1	54	23.2571	1	1	1	0	0	0	0	0	0	1	0	0	1
1568	1	46	30.5162	1	1	1	0	0	0	0	0	0	1	0	0	1
1569	1	46	22.1	1	1	0	0	0	0	0	0	0	1	0	0	2
1570	1	62	24.6	1	1	1	0	0	0	0	0	0	0	0	0	2
1571	1	60	25.2016	1	1	1	0	0	0	0	0	0	1	0	0	1
1572	1	59	24.0614	1	1	0	0	0	0	0	0	0	0	1	0	1
1573	1	25	25.0548	1	1	0	0	0	0	0	0	0	0	0	0	1
1574	1	49	22.9	1	1	1	0	0	1	0	0	0	1	0	0	2
1575	1	50	21.5645	2	0	1	0	0	0	1	0	0	0	0	0	1
1576	1	64	22.3525	1	1	1	0	1	0	1	1	0	1	0	0	1
1577	1	69	21.5	1	1	0	0	0	1	0	0	0	1	0	0	2
1578	1	65	26.2	1	1	1	0	0	0	0	0	0	0	0	0	2
1579	1	44	26.7755	1	1	1	0	0	0	0	0	0	0	0	0	1
1580	1	60	27.0416	1	1	1	0	0	1	0	0	0	1	0	0	1
1581	1	47	22.5	1	1	1	0	0	0	0	0	0	0	1	0	2
1582	1	39	21.1612	1	1	0	0	0	0	0	0	0	1	0	0	1
1583	1	43	25.8	1	1	0	0	0	0	0	0	0	0	1	0	2
1584	1	36	26.4	1	1	1	0	0	0	0	0	0	1	1	0	2
1585	1	69	24.1	1	1	1	0	0	0	0	0	0	1	0	0	2
1586	1	51	23.1911	1	1	0	0	0	1	0	0	0	1	0	0	1
1587	1	55	21.8648	1	1	0	0	0	0	0	0	0	1	0	0	1
1588	1	36	28.5	1	1	1	0	0	0	0	0	0	1	0	0	2
1589	1	47	25.2	1	1	1	0	0	0	0	0	0	1	0	0	2
1590	1	39		2	0	1	0	0	0	0	0	0	0	0	0	1
1591	1	44	25.2	1	1	1	0	0	0	0	0	0	1	0	1	2
1592	1	64	25.4	1	1	0	0	0	0	0	0	0	1	0	0	2
1593	1	40		1	1	1	0	0	1	1	0	0	0	1	0	2
1594	1	20	24.1672	1	1	0	0	0	0	0	0	0	1	0	0	1
1595	1	46		1	1	0	0	0	0	0	0	0	0	0	0	1
1596	1	42	25.8	1	1	1	0	0	0	1	0	0	1	0	0	2
1597	1	49	25.9516	2	0	0	0	0	0	0	0	0	0	0	0	1
1598	1	48	22.4	1	1	1	0	0	0	0	0	0	1	0	0	2
1599	1	41		1	1	1	0	0	0	0	0	0	1	0	0	1
1600	1	26	22.3713	1	1	0	0	0	0	0	0	0	1	0	0	1
1601	1	65	18.6	1	1	0	0	0	0	0	0	0	0	0	0	2
1602	1	49	23.7	2	0	1	0	0	0	0	0	0	0	0	0	2
1603	1	62	21.6	2	0	1	0	0	0	0	0	0	0	0	0	2
1604	1	51	22.0041	2	0	0	0	0	0	0	0	0	0	0	0	1
1605	1	49	21.8533	2	0	1	0	0	0	0	0	0	0	0	0	1
1606	1	42	26.3516	1	1	0	0	0	0	0	0	0	0	0	0	1
1607	1	80		2	0	1	0	0	0	0	0	0	0	0	0	1
1608	1	60	28.0817	1	1	1	0	0	0	0	0	0	0	0	0	1
1609	1	51	26.3516	1	1	1	0	0	0	0	0	0	1	0	0	1
1610	1	56	21.9	1	1	1	0	0	0	1	0	0	1	0	0	2
1611	1	59		1	1	1	0	0	1	1	0	0	1	1	0	1
1612	1	61	26.9731	1	1	1	0	0	1	0	0	0	1	0	0	1
1613	1	83	22.9	1	1	1	0	0	0	0	0	0	0	0	0	2
1614	1	50	24.4224	1	1	1	0	0	0	0	0	0	1	0	0	1
1615	1	54	25.9	2	0	1	0	0	0	0	0	0	0	1	0	2
1616	1	54	22	2	0	1	0	0	1	0	0	0	0	0	0	2
1617	1	53	25.5	1	1	0	0	0	0	0	0	0	0	0	0	2
1618	1	52		1	1	1	0	0	1	0	0	0	1	0	0	1
1619	1	42	26	1	1	0	0	0	0	0	0	0	1	0	0	2
1620	1	47	27.1	2	0	1	0	0	0	0	0	0	0	0	0	2
1621	1	58	23.9078	2	0	1	0	0	0	0	0	0	0	0	0	1
1622	1	55	29.4688	1	1	0	0	0	0	0	0	0	1	0	0	1
1623	1	69	23.8751	1	1	1	0	0	1	0	0	0	1	0	0	1
1624	1	36	22.2	1	1	0	0	0	0	0	0	0	0	0	0	2
1625	1	62	31.1	1	1	1	0	0	0	0	0	0	1	0	0	2
1626	1	81	22.5827	1	1	0	0	0	1	0	0	0	0	0	0	1
1627	1	60		1	1	1	0	0	0	0	0	0	1	1	0	2
1628	1	37	26.3516	2	0	0	0	0	0	0	0	0	0	0	0	1
1629	1	50	23.2	1	1	1	0	0	1	0	0	0	1	0	0	2
1630	1	64	20.8	1	1	1	0	0	0	0	0	0	1	0	0	2
1631	1	44	20.8	1	1	1	0	0	0	0	0	0	0	0	0	2
1632	1	50	24.4346	1	1	1	0	0	0	0	0	0	1	0	0	1
1633	1	59	26.4	2	0	1	0	0	0	0	0	0	0	0	0	2
1634	1	40	28.1	1	1	1	0	0	0	0	0	0	0	0	0	2
1635	1	67	34.6	1	1	1	0	0	0	0	0	0	1	1	0	2
1636	1	46	24.4234	1	1	1	0	1	0	1	0	0	1	0	0	1
1637	1	66	24.5	2	0	1	0	0	0	0	0	0	0	0	0	2
1638	1	53	21.2	1	1	1	0	0	0	0	0	0	1	0	0	2
1639	1	47	23	1	1	1	0	0	1	0	0	0	1	0	0	2
1640	1	54	30.5	1	1	1	0	0	0	0	0	0	1	0	0	2
1641	1	59	25.6	1	1	1	0	0	0	0	0	0	1	0	0	2
1642	1	66	25.4	1	1	1	0	0	0	0	0	0	1	0	0	2
1643	1	54	32.6531	1	1	1	0	0	0	0	0	0	0	0	0	1
1644	1	69	20.9	1	1	1	0	1	1	0	0	0	1	0	1	2
1645	1	46	23.9294	1	1	0	0	0	0	0	0	0	1	0	0	1
1646	1	67	29.1	1	1	1	0	0	1	0	0	0	1	0	0	2
1647	1	53	20.202	1	1	1	0	0	0	0	0	0	1	0	0	1
1648	1	49	21.3	2	0	0	0	0	0	0	0	0	0	0	0	2
1649	1	46	19.9481	2	0	1	0	0	0	0	0	0	0	0	0	1
1650	1	46	24.6	1	1	1	0	0	0	0	0	0	0	1	0	2
1651	1	59	26.5731	2	0	1	0	0	0	0	0	0	0	1	0	1
1652	1	52	27.2745	2	0	0	0	0	0	0	0	0	0	0	0	1
1653	1	54	21.3	1	1	1	0	0	0	0	0	0	1	0	0	2
1654	1	65	23.6614	1	1	1	0	0	1	0	0	0	1	0	0	1
1655	1	67	20.7	1	1	1	0	0	1	0	0	0	1	1	0	2
1656	1	61	28.8005	1	1	1	0	0	0	0	0	0	1	0	0	1
1657	1	51	24.2	1	1	1	0	0	0	0	0	0	0	0	0	2
1658	1	60	27.102	1	1	0	0	0	0	0	0	0	1	0	0	1
1659	1	40	26.8	2	0	1	0	0	0	0	0	0	0	0	0	2
1660	1	67	28.1	1	1	1	0	0	0	1	0	0	1	0	0	2
1661	1	60	20.7	1	1	0	0	0	0	0	0	0	0	1	0	2
1662	1	47	24.1288	2	0	1	0	0	0	0	0	0	1	0	0	1
1663	1	63	25.4	2	0	1	0	0	1	0	0	0	0	0	0	2
1664	1	67	31.9	1	1	1	0	0	0	0	0	0	1	0	0	2
1665	1	73		1	1	1	0	1	0	0	0	0	0	0	0	2
1666	1	58	25.0135	1	1	0	0	0	1	0	0	0	1	0	0	1
1667	1	65	22.9	1	1	1	0	0	0	0	0	0	1	0	0	2
1668	1	66	29.4	1	1	1	0	1	0	1	0	0	1	0	0	2
1669	1	53	26	1	1	1	0	0	1	0	0	0	1	0	0	2
1670	1	62	21.7	1	1	1	0	0	0	0	0	0	1	0	0	2
1671	1	47	24.8	1	1	1	0	0	0	0	0	0	0	0	0	2
1672	1	49	32.4	1	1	1	0	0	0	0	0	0	0	0	0	1
1673	1	46	25	2	0	1	0	0	0	0	0	0	0	0	0	2
1674	1	69	22.4	1	1	1	0	0	0	0	0	0	1	0	0	2
1675	1	58	26.1812	1	1	1	0	1	0	1	0	0	0	0	1	1
1676	1	59		1	1	1	0	0	0	0	0	0	0	0	1	1
1677	1	24	22.9591	1	1	0	0	0	0	0	0	0	1	0	0	1
1678	1	48	21.5	2	0	1	0	0	0	0	0	0	0	0	0	2
1679	1	58	19.4932	1	1	0	0	0	0	0	0	0	1	0	0	1
1680	1	55	18.4	1	1	1	0	0	1	0	0	0	1	0	0	2
1681	1	75	29.8	1	1	1	0	1	1	0	0	0	1	0	0	2
1682	1	46	23.43	1	1	0	0	0	0	0	0	0	1	0	0	1
1683	1	56	27.7634	2	0	0	0	0	0	0	0	0	0	0	0	1
1684	1	55		1	1	0	0	0	0	0	0	0	1	0	0	2
1685	1	49	20.3	1	1	1	0	0	0	0	0	0	1	0	1	2
1686	1	42	23.5	1	1	1	0	1	0	0	0	0	1	1	0	2
1687	1	48	29.7609	1	1	1	0	0	0	0	0	0	1	0	0	1
1688	1	49	22.4	1	1	1	0	0	0	0	0	0	0	0	0	2
1689	1	37	34.2566	1	1	1	0	0	0	0	0	0	1	0	0	1
1690	1	62	22.5	1	1	0	0	0	0	0	0	0	1	0	0	2
1691	1	65	22	1	1	1	0	0	0	0	0	0	0	0	0	2
1692	1	54	20.9573	2	0	1	1	0	0	0	0	0	0	0	0	1
1693	1	54	26	2	0	1	0	0	1	1	0	0	0	1	0	2
1694	1	37	27.5527	2	0	0	0	0	0	0	0	0	0	0	0	1
1695	1	52	24.5	1	1	1	0	0	0	0	0	0	1	0	0	2
1696	1	70	18.8	2	0	1	0	0	0	0	0	0	0	0	0	2
1697	1	68	22.9	1	1	1	0	0	0	0	0	0	1	1	0	2
1698	1	62	15.7062	2	0	1	0	0	0	0	0	0	0	0	0	1
1699	1	49	22.5981	1	1	1	0	0	0	0	0	0	1	0	0	1
1700	1	54	27.7	1	1	1	0	0	0	0	0	0	1	0	0	2
1701	1	32	28.1	2	0	1	0	0	0	0	0	0	0	0	0	2
1702	1	40	23.7	1	1	1	0	0	0	0	0	0	1	0	0	2
1703	1	49	25.374	2	0	1	0	0	0	0	0	0	0	0	0	1
1704	1	58	22.5	1	1	1	0	0	1	0	0	0	1	0	0	2
1705	1	68	19.5312	2	0	1	0	0	0	0	0	0	0	0	0	1
1706	1	73	25.6	1	1	0	0	0	0	0	0	0	1	0	0	2
1707	1	53	29.7521	1	1	1	0	0	0	0	0	0	1	0	0	1
1708	1	46	20.9693	1	1	1	0	0	0	0	0	0	0	0	1	1
1709	1	46	25	1	1	1	0	1	0	0	0	0	1	0	0	2
1710	1	42	26.2188	1	1	1	0	0	1	0	0	0	1	0	0	1
1711	1	64	25.6	1	1	1	0	0	1	0	0	0	1	1	0	2
1712	1	71	22.7583	1	1	1	0	0	1	0	0	0	1	0	1	1
1713	1	53	28.7	1	1	1	0	0	0	0	0	0	0	0	0	2
1714	1	63	27.4	1	1	1	0	1	0	0	0	0	0	0	0	2
1715	1	59	21.6107	1	1	1	0	0	0	0	0	0	0	0	0	1
1716	1	51	28.4428	1	1	0	0	0	0	0	0	0	1	0	0	1
1717	1	63	16.9	2	0	1	0	0	1	0	0	0	0	0	0	2
1718	1	74	22.4	2	0	0	0	0	0	0	0	0	0	0	0	2
1719	1	44	23.2571	1	1	0	0	0	0	0	0	0	1	1	0	1
1720	1	59	29.4	1	1	1	0	0	0	0	0	0	0	0	0	2
1721	1	58	21.2	1	1	1	0	0	0	0	0	0	1	0	0	2
1722	1	54	20.3	2	0	1	0	0	0	0	0	0	0	0	0	2
1723	1	35	32.2	2	0	0	0	0	0	0	0	0	1	0	0	2
1724	1	56	25.4	1	1	1	0	0	0	0	0	0	1	0	0	2
1725	1	59	23.7	1	1	0	0	0	0	0	0	0	1	0	0	2
1726	1	53	28.9	1	1	1	0	0	0	0	0	0	1	0	0	2
1727	1	59	27	2	0	1	0	1	1	0	0	0	0	0	0	2
1728	1	37	25.4	1	1	0	0	0	0	0	0	0	1	0	0	2
1729	1	63	28.3937	1	1	0	0	0	0	0	0	0	1	0	0	1
1730	1	75	25.4295	1	1	1	0	0	0	0	0	0	1	0	0	1
1731	1	53	26.1	1	1	1	0	0	1	0	0	0	1	0	0	2
1732	1	48	26	1	1	0	0	0	0	0	0	0	1	0	0	2
1733	1	60	29.1	1	1	1	0	1	0	0	0	0	1	0	0	2
1734	1	44	31.8	1	1	1	0	0	0	0	0	0	1	1	0	2
1735	1	74	24.0346	1	1	1	0	0	1	0	0	0	1	0	0	1
1736	1	76		1	1	1	0	0	0	0	0	0	1	0	0	1
1737	1	70	25.763	2	0	1	0	0	1	0	0	0	1	0	0	1
1738	1	44	26.9	1	1	1	0	0	0	0	0	0	0	0	0	2
1739	1	59	30.0712	1	1	1	0	0	0	0	0	0	1	0	0	1
1740	1	74	25.7	2	0	1	0	0	0	0	0	0	0	0	0	2
1741	1	56	24.9	1	1	1	0	0	0	0	0	0	1	0	0	2
1742	1	56	30.1	1	1	1	0	0	1	0	0	0	1	0	0	2
1743	1	71	23.1204	2	0	0	0	0	0	0	0	0	0	0	0	1
1744	1	85	23.8075	2	0	1	0	0	1	0	0	0	0	0	0	1
1745	1	47	21.4	1	1	0	0	0	0	0	0	0	0	0	0	2
1746	1	37	27.1	1	1	1	0	0	0	0	0	0	0	0	0	2
1747	1	51	26.7	1	1	1	0	0	0	0	0	0	0	0	0	2
1748	1	46	19.4	1	1	1	0	0	0	0	0	0	0	1	0	2
1749	1	50	26.7656	1	1	0	0	0	1	0	0	0	1	0	0	1
1750	1	45	22.9	1	1	0	0	1	0	0	0	0	1	1	0	2
1751	1	44	33.6901	1	1	1	0	0	0	0	0	0	0	0	0	1
1752	1	43	19.8	2	0	1	0	0	0	0	0	0	0	0	0	2
1753	1	49	22.8	1	1	1	0	0	1	0	0	0	1	1	1	2
1754	1	58	22.7	1	1	1	0	0	0	0	0	0	1	0	0	2
1755	1	21	27.5802	1	1	0	0	0	0	0	0	0	0	0	0	1
1756	1	70	29.3	1	1	0	0	0	0	0	0	0	0	0	1	2
1757	1	46	25.4	1	1	1	0	0	0	0	0	0	1	0	0	2
1758	1	80	29.2969	2	0	1	0	0	0	0	0	0	0	0	0	1
1759	1	50	18.7	1	1	0	0	0	0	0	0	0	0	0	0	2
1760	1	63	24.1	1	1	1	0	1	1	0	0	0	1	1	0	2
1761	1	46	31.6	1	1	1	0	1	0	0	0	0	1	0	0	2
1762	1	13		1	1	0	0	0	0	0	0	0	0	0	0	1
1763	1	61	25.5	1	1	1	0	0	0	0	0	0	1	1	0	2
1764	1	49	26.7656	2	0	0	0	0	0	0	0	0	0	0	0	1
1765	1	44	29.4	1	1	1	0	0	0	0	0	0	1	0	0	2
1766	1	49	21.2	2	0	1	0	0	0	0	0	0	0	0	0	2
1767	1	62	25.5808	2	0	1	0	1	0	0	0	0	0	1	0	1
1768	1	62	28	1	1	0	0	0	0	0	0	0	1	0	0	2
1769	1	48	26.0227	1	1	1	0	0	0	0	0	0	1	0	0	1
1770	1	60	23.7	1	1	1	0	0	0	0	0	0	1	0	0	2
1771	1	42	28.2	1	1	1	0	0	0	0	0	0	1	0	0	2
1772	1	80	21.9	1	1	1	0	0	0	0	0	0	0	0	0	2
1773	1	55	22.5	2	0	1	0	0	0	0	0	0	0	1	0	2
1774	1	46	25.2	1	1	1	0	0	0	1	0	0	1	0	0	2
1775	1	54	22.4317	1	1	0	0	0	0	0	0	0	1	0	0	1
1776	1	71	23.5	1	1	1	0	0	0	0	0	0	1	0	0	2
1777	1	49	20.8152	2	0	1	0	0	0	0	0	0	0	1	0	1
1778	1	57		2	0	1	0	0	0	0	0	0	0	0	0	1
1779	1	65	25.8	2	0	0	0	0	0	0	0	0	0	0	0	2
1780	1	58	29.0548	1	1	1	0	1	0	0	0	0	1	0	0	1
1781	1	77	27.7437	1	1	1	0	0	1	0	0	0	1	0	0	1
1782	1	40	24.8	1	1	1	0	0	0	0	0	0	1	0	0	2
1783	1	57	21.3	1	1	1	0	0	0	0	0	0	1	0	0	2
1784	1	56	20.8	2	0	1	0	0	0	0	0	0	0	0	0	2
1785	1	60	24.5	1	1	0	0	0	0	0	0	0	1	0	0	2
1786	1	59	21.4	1	1	1	0	0	0	0	0	0	1	0	0	2
1787	1	53	29.8	1	1	1	0	0	0	1	0	0	1	0	0	2
1788	1	45	23.2	1	1	1	0	1	0	0	0	0	1	0	1	2
1789	1	46	29.8	1	1	1	0	0	0	0	0	0	1	0	0	2
1790	1	39	27.3	1	1	1	0	0	0	0	0	0	0	0	0	2
1791	1	64	30.8463	1	1	1	0	0	1	0	0	0	1	0	0	1
1792	1	39	26.9731	1	1	1	0	0	0	0	0	0	1	0	0	1
1793	1	55	18	1	1	1	0	0	0	0	0	0	0	0	0	2
1794	1	49	20.7612	1	1	1	0	0	0	0	0	0	1	1	0	1
1795	1	43	21.6263	1	1	0	0	0	0	0	0	0	0	1	0	1
1796	1	29	20.3432	1	1	1	0	0	0	0	0	0	1	0	0	1
1797	1	49	23.931	2	0	1	0	0	0	0	0	0	0	0	0	1
1798	1	61	21.2	1	1	1	0	0	1	0	0	0	1	0	0	2
1799	1	55	24.5	1	1	1	0	0	0	0	0	0	1	0	0	2
1800	1	64	28.1	1	1	1	0	0	0	0	0	0	1	0	1	2
1801	1	43	28.1	1	1	1	0	0	0	0	0	0	1	0	0	2
1802	1	41	24.1	1	1	1	0	0	0	0	0	0	1	0	0	2
1803	1	61	24.977	1	1	1	0	0	0	0	0	0	1	0	0	1
1804	1	66	27.1	1	1	0	0	0	0	0	0	0	0	0	0	2
1805	1	42	22.5	1	1	1	0	0	0	0	0	0	0	0	0	2
1806	1	48	26.1	1	1	0	0	0	0	0	0	0	1	0	1	2
1807	1	65		2	0	0	0	0	0	0	0	0	0	0	0	1
1808	1	52	23.3591	1	1	0	0	0	1	0	0	0	1	0	0	1
1809	1	31	27.6361	1	1	0	0	0	0	0	0	0	1	0	0	1
1810	1	53	24.3	1	1	1	0	0	0	0	0	0	1	0	0	2
1811	1	71		1	1	1	0	0	1	0	0	0	1	0	0	1
1812	1	53	26.4375	2	0	1	0	0	0	0	0	0	0	0	0	1
1813	1	43	24.6	2	0	0	0	0	0	0	1	0	0	0	0	2
1814	1	41	25.4	1	1	1	0	0	0	0	0	0	1	0	1	2
1815	1	60	21.5139	2	0	1	0	0	0	0	0	0	0	0	0	1
1816	1	49	25.8	1	1	1	0	0	0	0	0	0	0	0	0	2
1817	1	60	21.4619	2	0	1	0	0	0	0	0	0	0	0	0	1
1818	1	33	30.9	1	1	0	0	0	0	0	0	0	1	0	0	2
1819	1	56	18.4	1	1	1	0	0	1	0	0	0	1	0	0	2
1820	1	57	28.3	1	1	1	0	0	0	0	0	0	1	0	0	2
1821	1	40	34.2972	1	1	1	0	0	0	0	0	0	1	0	0	1
1822	1	62	41.9225	1	1	1	0	0	1	0	0	0	1	0	0	1
1823	1	54	22.0107	1	1	1	0	0	0	0	0	0	1	0	1	1
1824	1	73	25.3	1	1	1	0	0	0	0	0	0	1	0	0	2
1825	1	38	28.1	1	1	1	0	0	0	0	0	0	1	1	0	2
1826	1	42	24.2	1	1	0	0	0	0	0	0	0	0	0	0	2
1827	1	52	23	2	0	1	0	0	0	0	0	0	0	0	0	2
1828	1	60	21.4844	2	0	0	0	0	1	0	0	0	1	0	0	1
1829	1	33	23.9	1	1	1	0	0	0	0	0	0	0	0	0	2
1830	1	48	24.4346	2	0	1	0	0	0	1	0	0	0	0	0	1
1831	1	66	23.5834	1	1	0	0	0	1	0	0	0	1	0	0	1
1832	1	56	26.6667	1	1	1	0	0	0	0	0	0	1	0	0	1
1833	1	38	26.1224	1	1	0	0	0	0	0	0	0	0	0	1	1
1834	1	65	25.8806	2	0	1	0	0	0	0	0	0	0	1	0	1
1835	1	46	23.7	1	1	1	0	0	0	0	0	0	1	0	0	2
1836	1	65	25.9516	1	1	0	0	0	0	1	0	0	0	0	0	1
1837	1	47	31.2	1	1	1	0	0	0	0	0	0	1	0	0	2
1838	1	60	23.5	1	1	1	0	0	1	0	0	0	1	0	0	2
1839	1	46	26.8	1	1	1	0	0	0	0	0	0	1	0	0	2
1840	1	56	26	2	0	1	0	0	0	0	0	0	0	0	0	2
1841	1	49	26.7	1	1	1	0	0	0	0	0	0	1	0	0	2
1842	1	66	23.4375	1	1	0	0	0	0	0	0	0	1	0	0	1
1843	1	68	28.475	2	0	1	0	0	1	0	0	0	1	0	0	1
1844	1	49	23.3	1	1	1	0	0	0	0	0	0	0	0	0	2
1845	1	49	24.4898	1	1	1	0	0	1	0	0	0	1	0	0	1
1846	1	44	28.7	1	1	0	0	0	0	0	0	0	1	0	0	2
1847	1	39	23.1	1	1	1	0	0	0	0	1	0	0	0	0	2
1848	1	76	23.3	2	0	1	0	0	1	0	0	0	0	0	0	2
1849	1	54	24.6	1	1	1	0	0	0	0	0	0	1	0	0	2
1850	1	39	22	1	1	1	0	0	0	0	0	0	1	0	0	2
1851	1	33	29.0851	1	1	0	0	0	0	0	0	0	0	0	0	1
1852	1	54	27.7	1	1	0	0	0	1	0	0	0	1	0	0	2
1853	1	38	25.2	1	1	0	0	0	1	0	0	0	0	0	0	2
1854	1	50	26.5	2	0	1	0	0	0	0	0	1	0	1	0	2
1855	1	47	33.3	1	1	1	0	0	0	0	0	0	1	0	0	2
1856	1	40	27.7	1	1	1	0	0	0	0	0	0	1	1	0	2
1857	1	36	26.6	1	1	1	0	0	0	0	0	0	0	0	0	2
1858	1	68	23.3	2	0	1	0	0	0	0	0	0	0	0	0	2
1859	1	65	21.8	2	0	1	0	0	0	0	0	0	0	0	0	2
1860	1	60	26.9731	1	1	1	0	1	0	1	0	0	1	0	0	1
1861	1	47	29.1	1	1	1	0	0	1	0	0	0	1	0	0	2
1862	1	71	21.5	1	1	0	0	0	1	0	0	0	1	0	0	2
1863	1	62	26.4	1	1	1	0	1	0	0	0	0	0	0	0	2
1864	1	41	19.323	2	0	0	0	0	0	0	0	0	0	0	0	1
1865	1	69	20.7612	2	0	1	0	0	1	0	0	0	1	0	0	1
1866	1	50	24.6	1	1	1	0	0	0	0	0	0	1	1	0	2
1867	1	58	24.2	1	1	1	0	0	1	0	0	0	1	0	0	2
1868	1	35	21.9803	1	1	0	0	0	0	0	0	0	1	0	0	1
1869	1	73	22.9	1	1	1	0	0	1	0	0	0	1	0	0	2
1870	1	65		1	1	1	0	0	1	0	0	0	1	1	0	1
1871	1	56	18.3902	1	1	0	0	0	0	0	0	0	1	0	0	1
1872	1	71	23.4	2	0	0	0	0	1	0	0	0	1	0	0	2
1873	1	49		1	1	1	0	0	0	0	0	0	0	0	0	1
1874	1	67	20.7	2	0	1	0	0	1	0	1	0	0	0	0	2
1875	1	36	31.0689	1	1	0	0	0	0	0	0	0	1	0	1	1
1876	1	40	24.1	1	1	0	0	0	0	0	0	0	1	0	1	2
1877	1	57	25.2	1	1	1	0	0	1	0	0	0	1	0	0	2
1878	1	56	22.631	1	1	0	0	0	1	0	0	0	1	0	0	1
1879	1	44	32.8	1	1	1	0	0	0	0	0	0	1	0	0	2
1880	1	54	22.4323	2	0	1	0	0	0	0	0	0	0	0	0	1
1881	1	60	37	1	1	1	0	1	0	1	0	0	0	0	0	2
1882	1	54	29.8118	1	1	0	0	0	0	0	0	0	1	0	0	1
1883	1	54	25.7	1	1	1	0	0	0	0	0	0	0	1	1	2
1884	1	62	25.2	1	1	1	0	0	0	0	0	0	0	0	0	2
1885	1	44	27.4	1	1	1	0	0	0	0	0	0	1	0	0	2
1886	1	55	35.6	1	1	0	0	0	0	0	0	0	0	0	0	2
1887	1	43	32.5964	1	1	1	0	0	0	0	0	0	0	0	0	1
1888	1	41	21.5	2	0	0	0	0	0	0	0	0	0	0	0	2
1889	1	44		1	1	1	0	0	0	0	0	0	1	0	0	1
1890	1	58	27	1	1	0	0	0	0	0	0	0	1	1	0	2
1891	1	53	31.4359	1	1	1	0	0	1	0	0	0	1	0	0	1
1892	1	58	25.1	1	1	1	0	0	0	0	0	0	1	1	0	2
1893	1	58		2	0	0	0	0	0	0	0	0	0	0	0	1
1894	1	64	32.2	1	1	1	0	1	0	0	0	0	1	0	1	2
1895	1	61	22.4932	1	1	1	0	0	1	0	0	0	1	0	0	1
1896	1	57	22.3	2	0	1	0	0	0	0	0	0	0	0	0	2
1897	1	55	22.6	1	1	1	0	0	0	0	0	0	1	0	0	2
1898	1	49	21.2	1	1	1	0	0	0	0	0	0	1	0	1	2
1899	1	47	22	1	1	1	0	0	0	0	0	1	0	0	0	2
1900	1	47		1	1	1	0	0	0	0	0	0	0	0	0	1
1901	1	50	21.9363	1	1	1	0	0	0	0	0	0	0	0	0	1
1902	1	49	23.2928	1	1	1	0	0	0	0	0	0	1	0	0	1
1903	1	38	30.5	1	1	1	0	0	0	0	0	0	1	0	0	2
1904	1	65	34	1	1	1	0	0	0	0	0	0	1	0	0	2
1905	1	72	23.6	1	1	0	0	0	0	0	0	0	1	0	0	2
1906	1	63	19.4311	1	1	1	0	0	0	0	0	0	0	0	0	1
1907	1	55	27.0416	1	1	1	0	0	0	0	0	0	1	0	0	1
1908	1	46	30.9	1	1	0	0	0	0	0	0	0	1	1	0	2
1909	1	59	24.7	1	1	1	0	0	0	0	0	0	1	0	0	2
1910	1	71	29.5441	1	1	1	0	0	0	0	0	0	1	0	0	1
1911	1	59	21.2585	1	1	1	0	0	0	0	0	0	1	0	1	1
1912	1	46	27.3896	2	0	0	0	0	0	0	0	0	0	0	0	1
1913	1	52	27.8	1	1	1	0	0	0	0	0	0	1	0	0	2
1914	1	61	25.1	1	1	0	0	0	1	0	0	0	1	0	0	2
1915	1	52		1	1	1	0	0	0	0	0	0	0	0	0	1
1916	1	68	25.1808	2	0	1	0	0	0	0	0	0	0	0	0	1
1917	1	84	26.4	1	1	1	0	0	0	0	0	0	0	0	0	2
1918	1	43	33.8021	1	1	1	0	0	0	0	0	0	1	0	0	1
1919	1	41	24.9	1	1	1	0	0	0	0	0	0	0	0	0	2
1920	1	47	26.3516	1	1	1	0	0	0	0	0	0	0	0	0	1
1921	1	39	27.71	1	1	1	0	0	0	0	0	0	1	0	0	1
1922	1	65	27.4416	1	1	1	0	0	1	0	0	0	1	0	0	1
1923	1	59	21.5	1	1	1	0	1	0	0	0	0	1	0	0	2
1924	1	44	24.0614	1	1	1	0	0	0	0	0	0	1	0	0	1
1925	1	63	22.9	2	0	1	0	1	0	0	0	0	0	1	0	2
1926	1	55	26.4	2	0	1	0	0	0	0	0	0	0	0	0	2
1927	1	62	32.1	1	1	1	0	0	0	0	0	0	1	0	0	2
1928	1	64	29.8	1	1	0	0	0	0	0	0	0	1	0	0	2
1929	1	35	22.5003	1	1	0	0	0	0	0	0	0	1	0	0	1
1930	1	65	26.6346	1	1	1	0	0	1	0	0	0	1	0	1	1
1931	1	37	29.7848	1	1	1	0	0	0	0	0	0	0	1	0	1
1932	1	59	26.8	1	1	1	0	0	0	0	0	0	1	0	0	2
1933	1	56	22.2	1	1	1	0	0	0	0	0	0	1	0	0	2
1934	1	74	26.3656	1	1	1	0	0	1	0	0	0	1	0	0	1
1935	1	62	25.9516	2	0	1	0	0	1	0	0	0	0	0	0	1
1936	1	45	22.8	2	0	1	0	0	0	0	0	0	0	0	0	2
1937	1	49	23.1834	1	1	1	0	0	1	0	0	0	1	0	0	1
1938	1	52	22.2	1	1	1	0	0	0	0	0	0	1	0	0	2
1939	1	51	22.5	1	1	1	0	0	0	0	0	0	0	0	0	2
1940	1	58	22.4913	1	1	1	0	0	0	0	0	0	1	0	0	1
1941	1	39	23.2	1	1	1	0	0	0	0	0	0	1	0	0	2
1942	1	60	27	1	1	1	1	0	0	0	0	0	1	0	0	2
1943	1	43	22.8	1	1	1	0	0	0	0	0	0	1	0	0	2
1944	1	52	32.7	1	1	1	0	0	0	0	0	0	1	0	1	2
1945	1	80	23.5	1	1	1	0	0	1	0	0	0	1	0	0	2
1946	1	47	26.4	1	1	1	0	0	0	0	0	0	1	0	0	2
1947	1	49	23.8754	2	0	0	0	0	0	0	1	0	0	0	0	1
1948	1	60	24.6215	1	1	1	0	0	1	1	0	0	1	0	0	1
1949	1	66	23	2	0	1	0	0	0	0	0	0	0	0	0	2
1950	1	54	29.8	1	1	0	0	0	0	0	0	0	1	1	0	2
1951	1	42	26.3516	1	1	0	0	0	0	0	0	0	1	0	0	1
1952	1	83	28.0817	2	0	1	0	1	0	0	0	0	0	0	0	1
1953	1	72	21.4844	1	1	1	0	0	1	0	0	0	1	0	0	1
1954	1	63	24.2215	2	0	1	0	0	0	0	0	0	0	0	0	1
1955	1	60	27.5879	1	1	1	0	0	0	0	0	0	1	0	0	1
1956	1	49		2	0	1	0	0	0	0	0	0	0	0	0	1
1957	1	77	22.7583	2	0	1	0	1	0	0	0	0	0	0	0	1
1958	1	71	22.5896	1	1	1	0	0	1	0	0	0	1	0	0	1
1959	1	63	22.7694	2	0	1	0	0	0	0	0	0	0	1	0	1
1960	1	73	21.2	1	1	1	0	0	0	0	0	0	1	0	0	2
1961	1	74	23.0474	1	1	1	0	0	0	0	0	0	0	0	0	1
1962	1	72	25.2	1	1	1	0	0	0	0	0	0	1	0	0	2
1963	1	49	30.1	1	1	1	0	0	0	0	0	0	0	0	0	2
1964	1	59	22.5	1	1	1	0	1	0	0	0	0	1	0	0	2
1965	1	73	27.8	1	1	0	0	0	1	0	0	0	1	0	0	2
1966	1	87	24.5	1	1	1	0	0	1	0	0	0	1	0	0	2
1967	1	41	29.7143	1	1	0	1	0	0	0	0	0	1	0	0	1
1968	1	63	29.8	1	1	0	0	0	0	0	0	0	1	0	1	2
1969	1	47	23.9	1	1	1	0	0	0	0	0	0	0	0	0	2
1970	1	63	26.2	1	1	1	0	0	0	0	0	0	1	0	0	2
1971	1	75	29.4	1	1	1	0	0	0	0	0	0	0	0	0	2
1972	1	71	28.1	1	1	1	0	0	1	0	0	0	1	0	0	2
1973	1	60	26.9896	1	1	1	0	1	0	0	0	0	0	0	0	1
1974	1	43	22.6	1	1	1	0	0	0	0	0	0	1	0	0	2
1975	1	54		1	1	1	0	0	1	0	0	0	1	0	0	1
1976	1	67	22.5	1	1	0	0	0	0	0	0	0	1	0	0	2
1977	1	66	26	1	1	1	0	0	0	0	0	0	1	0	0	2
1978	1	71	27.7	1	1	0	0	0	1	0	0	0	1	0	0	2
1979	1	34	24.5	1	1	1	0	0	0	0	0	0	0	1	0	2
1980	1	53	29.4657	2	0	1	0	0	0	0	0	0	0	0	0	1
1981	1	47	25.8	1	1	1	0	0	0	0	0	0	1	0	0	2
1982	1	47	27.7	1	1	1	0	0	0	0	0	0	1	0	0	2
1983	1	52	28.0817	1	1	0	0	0	1	0	0	0	1	0	0	1
1984	1	60	20.3	1	1	1	0	0	0	0	0	0	1	0	0	2
1985	1	66	26.1117	1	1	0	0	0	0	0	0	0	0	0	0	1
1986	1	53	21	2	0	1	0	0	0	0	0	0	0	0	0	2
1987	1	39	22.9	2	0	1	0	0	0	0	0	0	0	0	0	2
1988	1	68	25.7515	1	1	1	0	0	0	0	0	0	1	0	0	1
1989	1	42	27.5	2	0	1	0	0	0	0	0	0	0	1	0	2
1990	1	53	32.4513	1	1	1	0	0	1	0	0	0	1	0	0	1
1991	1	62	21.875	1	1	1	0	0	1	0	0	0	1	0	0	1
1992	1	58	24.2	1	1	1	0	0	0	0	0	0	0	1	0	2
1993	1	69		1	1	1	0	0	0	0	0	0	1	1	0	1
1994	1	60	26.6346	1	1	1	0	0	0	0	0	0	0	0	0	1
1995	1	24		2	0	0	0	0	0	0	1	0	0	0	0	2
1996	1	63	27.3	1	1	1	0	0	1	0	0	0	1	0	0	2
1997	1	60	24.8025	1	1	1	0	0	0	0	0	0	0	0	0	1
1998	1	66	21.1463	1	1	0	0	0	1	0	0	0	1	0	0	1
1999	1	56	25.8	1	1	0	0	0	0	0	0	0	1	0	0	2
[truncated: 161 more rows]
